# Supplementary material for: Integrated genomic-metabolic classification of acute myeloid leukemia defines a subgroup with NPM1 and cohesin/DNA damage mutations
Source: Leukemia. 2021 Jun 30;35(10):2813–26. doi: 10.1038/s41375-021-01318-x (PMC8478658; doi:10.1038/s41375-021-01318-x)
Supplement: Supplementary file 2 — Table S1 [file 41375_2021_1318_MOESM2_ESM.xlsx]

## Sheet: S1-Blacklist
Table S1. Blacklisted genes.
Gene	Comment
A26B2	highly_polymorphic
AACSL	pseudogene
AACSP1	pseudogene
ABCA11	pseudogene
ABCA11P	pseudogene
ABCA13	highly_polymorphic
ABCA5	highly_polymorphic
ABCA6	highly_polymorphic
ABCA7	highly_polymorphic
ABCB5	highly_polymorphic
ABCD1	highly_polymorphic
ABCD1P2	pseudogene
ABCD1P4	pseudogene
ACAN	highly_polymorphic
ACCS	highly_polymorphic
ACT	pseudogene
ACTBL3	pseudogene
ACTL9	highly_polymorphic
ACTR3BP2	pseudogene
ADAM1	pseudogene
ADAM1P	pseudogene
ADAM21P	pseudogene
ADAM21P1	pseudogene
ADAM3	pseudogene
ADAM3A	pseudogene
ADAM8	highly_polymorphic
ADAMTS14	highly_polymorphic
ADAMTS16	highly_polymorphic
ADAMTS18	highly_polymorphic
ADAMTSL1	highly_polymorphic
ADAMTSL2	highly_polymorphic
ADAMTSL3	highly_polymorphic
ADAT1	highly_polymorphic
ADGB	highly_polymorphic
ADGRE1	highly_polymorphic
ADGRF2	highly_polymorphic
ADGRF3	highly_polymorphic
ADGRV1	highly_polymorphic
AFARP1	pseudogene
AFG3	pseudogene
AFG3L1	pseudogene
AFG3L1P	pseudogene
AGXT2	highly_polymorphic
AHCTF1P	pseudogene
AHCTF1P1	pseudogene
AHNAK	highly_polymorphic
AHNAK2	highly_polymorphic|prone_to_sequencing_errors
AK027618	highly_polymorphic
AK124118	highly_polymorphic
AK311627	highly_polymorphic
AK9	highly_polymorphic
AKAP13	highly_polymorphic
AKAP3	highly_polymorphic
AKAP6	highly_polymorphic
AKR1CL1	pseudogene
AKR7A2P1	pseudogene
AL035288	highly_polymorphic
ALD22Q11	pseudogene
ALDH3A1	highly_polymorphic
ALDH3B2	highly_polymorphic
ALDH7A1P2	pseudogene
ALMS1	highly_polymorphic
ALMS1L	pseudogene
ALMS1P	pseudogene
ALOX12E	pseudogene
ALOX12P2	pseudogene
ALPK1	highly_polymorphic
ALPK2	highly_polymorphic
AMAC1L2	highly_polymorphic
AMACR	highly_polymorphic
AMZ2P1	pseudogene
ANKK1	highly_polymorphic
ANKLE1	highly_polymorphic
ANKMY1	highly_polymorphic
ANKRD19	pseudogene
ANKRD20A3	highly_polymorphic
ANKRD20A4	highly_polymorphic
ANKRD20A8P	pseudogene
ANKRD20B	pseudogene
ANKRD26	highly_polymorphic
ANKRD26L1	pseudogene
ANKRD26P1	pseudogene
ANKRD30A	highly_polymorphic
ANKRD30BL	pseudogene
ANKRD30BP3	pseudogene
ANKRD36B	highly_polymorphic
ANKRD36BL1	pseudogene
ANKRD36BP1	pseudogene
ANKRD60	highly_polymorphic
ANKRD65	highly_polymorphic
ANTXRL	pseudogene
ANX2L1	pseudogene
ANX2L2	pseudogene
ANX2P1	pseudogene
ANX2P2	pseudogene
ANXA2P1	pseudogene
ANXA2P2	pseudogene
AOH2	pseudogene
AOX2	pseudogene
AOX2P	pseudogene
AP1G2	highly_polymorphic
APOA2	pseudogene
APOAL	pseudogene
APOARGC	pseudogene
APOB	highly_polymorphic
APOBEC3F	highly_polymorphic
APOC1P1	pseudogene
APOH	highly_polymorphic
APOL1	highly_polymorphic
APQ10	highly_polymorphic
APT	pseudogene
AQP7	highly_polymorphic
ARHGEF18	highly_polymorphic
ARHGEF37	highly_polymorphic
ARVCF	highly_polymorphic
ASAH1	highly_polymorphic
ASB15	highly_polymorphic
ASB16	highly_polymorphic
ASB2	highly_polymorphic
ASIC4	highly_polymorphic
ATG2B	highly_polymorphic
ATG8D	pseudogene
ATP13A5	highly_polymorphic
ATP5EP2	pseudogene
ATP5G1P5	pseudogene
ATP7B	highly_polymorphic
ATQL2	pseudogene
ATXN3
AURKA	highly_polymorphic
AURKAPS1	pseudogene
AVIL	highly_polymorphic
AZGP1P1	pseudogene
AurAps1	pseudogene
B4GALNT3	highly_polymorphic
BAG3	highly_polymorphic
BBC1p	pseudogene
BC011779	highly_polymorphic
BC058890	highly_polymorphic
BC101079	highly_polymorphic
BCAS1	highly_polymorphic
BCL8	pseudogene
BCL8A	pseudogene
BCLAF1	highly_polymorphic
BCLAF1*	prone_to_sequencing_errors
BCORL2	pseudogene
BCORP1	pseudogene
BCR-2	pseudogene
BCR2	pseudogene
BCR3	pseudogene
BCRL2	pseudogene
BCRL3	pseudogene
BCRL6	pseudogene
BCRP2	pseudogene
BCRP3	pseudogene
BDP1	highly_polymorphic
BK126B4.1	pseudogene
BK126B4.2	pseudogene
BMS1LP4	pseudogene
BMS1P4	pseudogene
BOD1P	pseudogene
BP75	pseudogene
BPG294E21.7	pseudogene
BPI	highly_polymorphic
BPIFB3	highly_polymorphic
BPIFB4	highly_polymorphic
BPIFB6	highly_polymorphic
BRAT1	highly_polymorphic
BRD7P3	pseudogene
BRDT	highly_polymorphic
BTBD16	highly_polymorphic
BTN1A1	highly_polymorphic
BTN2A3	pseudogene
BTNL2	highly_polymorphic
BZW1L1	pseudogene
BZW1P2	pseudogene
C10orf120	highly_polymorphic
C10orf71	highly_polymorphic
C11orf16	highly_polymorphic
C14orf19	pseudogene
C14orf39	highly_polymorphic
C14orf55	pseudogene
C15orf21	pseudogene
C15orf39	highly_polymorphic
C16orf71	highly_polymorphic
C16orf96	highly_polymorphic
C17orf80	highly_polymorphic
C19orf45	highly_polymorphic
C1DP2	pseudogene
C1DP3	pseudogene
C1DP4	pseudogene
C1orf152	pseudogene
C1orf231	pseudogene
C20orf191	highly_polymorphic|pseudogene
C20orf192	pseudogene
C21orf81	pseudogene
C3P1	pseudogene
C3orf20	highly_polymorphic
C3orf46	pseudogene
C3orf50	pseudogene
C5orf45	highly_polymorphic
C6orf10	highly_polymorphic
C6orf216	pseudogene
C6orf22	pseudogene
C7orf31	highly_polymorphic
C7orf72	highly_polymorphic
C9orf144	pseudogene
C9orf79	highly_polymorphic
C9orf84	highly_polymorphic
CA5BL	pseudogene
CA5BP	pseudogene
CA5BP1	pseudogene
CACNA1H	highly_polymorphic
CALCR	highly_polymorphic
CAND2	highly_polymorphic
CARD9	highly_polymorphic
CASC5	highly_polymorphic
CASP7	highly_polymorphic
CATSPER1	highly_polymorphic
CATSPER2P1	pseudogene
CATSPERD	highly_polymorphic
CC2D1B	highly_polymorphic
CCBL2	highly_polymorphic
CCDC105	highly_polymorphic
CCDC110	highly_polymorphic
CCDC129	highly_polymorphic
CCDC144NL	highly_polymorphic
CCDC163P	pseudogene
CCDC168	highly_polymorphic
CCDC17	highly_polymorphic
CCDC170	highly_polymorphic
CCDC183	highly_polymorphic
CCDC50	highly_polymorphic
CCDC57	highly_polymorphic
CCDC66	highly_polymorphic
CCDC67	highly_polymorphic
CCDC71	highly_polymorphic
CCDC72	pseudogene
CCHCR1	highly_polymorphic
CCT6-3P	pseudogene
CCT6B	highly_polymorphic
CCT6P3	pseudogene
CD200R1	highly_polymorphic
CD3EAP	highly_polymorphic
CD99L1	pseudogene
CD99P1	pseudogene
CDAN1	highly_polymorphic
CDC10L	pseudogene
CDC27	prone_to_sequencing_errors|highly_polymorphic
CDH17	highly_polymorphic
CDH23	highly_polymorphic
CDH26	highly_polymorphic
CDH5	highly_polymorphic
CDHR5	highly_polymorphic
CDRT15L1	pseudogene
CEACAM18	highly_polymorphic
CEACAM20	highly_polymorphic
CEACAM22P	pseudogene
CELL	pseudogene
CELP	pseudogene
CELSR1	highly_polymorphic
CENPF	highly_polymorphic
CENPVL1	pseudogene
CEP170B	highly_polymorphic
CEP192	highly_polymorphic
CEP295	highly_polymorphic
CES1P2	pseudogene
CETN4P	pseudogene
CFAP221	highly_polymorphic
CFAP44	highly_polymorphic
CFAP46	highly_polymorphic
CFAP54	highly_polymorphic
CFAP74	highly_polymorphic
CFLP1	pseudogene
CFTR	highly_polymorphic
CHGB	highly_polymorphic
CHIA	highly_polymorphic
CHLR2	pseudogene
CHMP1AP1	pseudogene
CHPF2	highly_polymorphic
CHR415SYT	pseudogene
CHRNB1	highly_polymorphic
CHTF18	highly_polymorphic
CICE	pseudogene
CICP14	pseudogene
CIDECP	pseudogene
CLCA1	highly_polymorphic
CLCNKA	highly_polymorphic
CLEC4F	highly_polymorphic
CLEC4GP1	pseudogene
CLHC1	highly_polymorphic
CLK2P	pseudogene
CMAH	pseudogene
CMAHP	pseudogene
CMYA5	highly_polymorphic
CNN2	highly_polymorphic
CNSA-P1	pseudogene
CNSA-P2	pseudogene
CNSA-P3	pseudogene
CNTN5	not_biologically_relevant
CNTNAP1	not_biologically_relevant
CNTNAP2	not_biologically_relevant
CNTNAP3	not_biologically_relevant
CNTNAP3B	not_biologically_relevant
CNTNAP3C	not_biologically_relevant
CNTNAP3P1	not_biologically_relevant
CNTNAP3P2	not_biologically_relevant
CNTNAP3P3	not_biologically_relevant
CNTNAP3P4	not_biologically_relevant
CNTNAP3P5	not_biologically_relevant
CNTNAP3P6	not_biologically_relevant
CNTNAP3P7	not_biologically_relevant
CNTNAP3P8	not_biologically_relevant
CNTNAP3P9	not_biologically_relevant
CNTNAP4	not_biologically_relevant
CNTNAP5	not_biologically_relevant
COAS3	pseudogene
COL24A1	highly_polymorphic
COL27A1	highly_polymorphic
COL5A3	highly_polymorphic
COL6A2	highly_polymorphic
COL6A3	highly_polymorphic
COL6A5	highly_polymorphic
COL6A6	highly_polymorphic
COLEC3P	pseudogene
COX15	highly_polymorphic
CPAMD8	highly_polymorphic
CPB2	highly_polymorphic
CPLP	pseudogene
CPN2	highly_polymorphic
CPZ	highly_polymorphic
CR593643	highly_polymorphic
CR603438	highly_polymorphic
CRACR2B	highly_polymorphic
CRIPAK	highly_polymorphic
CRNKL1	highly_polymorphic
CROCCL1	pseudogene
CROCCL2	pseudogene
CROCCP2	pseudogene
CROCCP3	pseudogene
CRYB2B	pseudogene
CRYBB2P1	pseudogene
CSAH	pseudogene
CSMD1	not_biologically_relevant
CSMD2	highly_polymorphic
CSMD2-AS1	not_biologically_relevant
CSMD3	highly_polymorphic
CSN1S2A	pseudogene
CSN1S2AP	pseudogene
CSN1S2B	pseudogene
CSN1S2BP	pseudogene
CSNK1A1P	pseudogene
CSNK1A1P1	pseudogene
CSPG4LY	pseudogene
CSPG4LYP1	pseudogene
CSPG4P1	pseudogene
CSPG4P1Y	pseudogene
CSPG4PY1	pseudogene
CSR	pseudogene
CSRB	pseudogene
CSTT	pseudogene
CT16.6	pseudogene
CT18	pseudogene
CTA-126B4.2	pseudogene
CTA-246H3.1	pseudogene
CTAGE-3	pseudogene
CTAGE10P	pseudogene
CTAGE11P	pseudogene
CTAGE3	pseudogene
CTAGE3P	pseudogene
CTBP2	highly_polymorphic
CTD-2173L22.2	pseudogene
CTSB	highly_polymorphic
CTSL1P2	pseudogene
CTSL1P8	pseudogene
CTSL3	pseudogene
CTSLL2	pseudogene
CTU2	highly_polymorphic
CUBN	highly_polymorphic
CXADRP2	pseudogene
CXXC1P1	pseudogene
CXYorf12	pseudogene
CXorf25	pseudogene
CXorf42	pseudogene
CYCSL1	pseudogene
CYCSP55	pseudogene
CYMP	pseudogene
CYP1A1	highly_polymorphic
CYP2A7	highly_polymorphic
CYP2D	pseudogene
CYP2D7	pseudogene
CYP2D7AP	pseudogene
CYP2D7P1	pseudogene
CYP2D@	pseudogene
CYP4A22	highly_polymorphic
CYP4F24P	pseudogene
CYRN1	pseudogene
D-PCa-2	pseudogene
D10S102	pseudogene
D15F37S3	pseudogene
D15F37S4	pseudogene
D1F15S1A	pseudogene
D6S103E	pseudogene
DACT2	highly_polymorphic
DAD1L	pseudogene
DAD1P1	pseudogene
DADR	pseudogene
DAQB-350E15.6	pseudogene
DC2L	pseudogene
DC49	pseudogene
DCHS2	highly_polymorphic
DDX11	highly_polymorphic
DDX12	pseudogene
DDX60L	highly_polymorphic
DEFA10P	pseudogene
DEFQ1	pseudogene
DEFT1	pseudogene
DEFT1P	pseudogene
DEFT1P2	pseudogene
DEPTOR	highly_polymorphic
DFNB31	highly_polymorphic
DHX37	highly_polymorphic
DHX40P	pseudogene
DHX40P1	pseudogene
DISP2	highly_polymorphic
DKFZP434P211	pseudogene
DKFZp313A137	pseudogene
DKFZp313O0129	pseudogene
DKFZp434A0411	pseudogene
DKFZp434B1135	pseudogene
DKFZp434E092	pseudogene
DKFZp434E232	pseudogene
DKFZp434F0327	pseudogene
DKFZp434I1020	highly_polymorphic
DKFZp434I138	pseudogene
DKFZp434I225	pseudogene
DKFZp434J193	pseudogene
DKFZp434K052	pseudogene
DKFZp434K058	pseudogene
DKFZp434K1323	pseudogene
DKFZp434K1926	pseudogene
DKFZp434M0331	pseudogene
DKFZp434P0672	pseudogene
DKFZp434P162	pseudogene
DKFZp547L1213	pseudogene
DKFZp586E1120	pseudogene
DKFZp666P104	pseudogene
DKFZp667M2411	pseudogene
DKFZp667P0924	highly_polymorphic
DKFZp686A023	pseudogene
DKFZp686B1195	pseudogene
DKFZp686B2197	pseudogene
DKFZp686C05222	highly_polymorphic
DKFZp686C2486	pseudogene
DKFZp686D22101	pseudogene
DKFZp686H1631	pseudogene
DKFZp686I1219	pseudogene
DKFZp686I1532	pseudogene
DKFZp686M0199	pseudogene
DKFZp686P18101	pseudogene
DKFZp779B0634	pseudogene
DKFZp779M0267	pseudogene
DKFZp781C1677	pseudogene
DKFZp781C2298	pseudogene
DKFZp781D1722	pseudogene
DKFZp781H1351	pseudogene
DKFZp781K2153	pseudogene
DLAT	highly_polymorphic
DLC1	highly_polymorphic
DNAAF1	highly_polymorphic
DNAH1	not_biologically_relevant
DNAH10	highly_polymorphic
DNAH10OS	not_biologically_relevant
DNAH11	highly_polymorphic
DNAH12	not_biologically_relevant
DNAH14	highly_polymorphic
DNAH17	highly_polymorphic
DNAH17-AS1	not_biologically_relevant
DNAH2	highly_polymorphic
DNAH3	highly_polymorphic
DNAH5	highly_polymorphic
DNAH6	not_biologically_relevant
DNAH7	highly_polymorphic
DNAH8	highly_polymorphic
DNAH9	highly_polymorphic
DNAJA1P5	pseudogene
DNHD1	highly_polymorphic
DOC2GP	pseudogene
DPP7	highly_polymorphic
DPRXP4	pseudogene
DPY19L1P1	pseudogene
DPY19L2	highly_polymorphic
DPY19L2P2	pseudogene
DPY19L2P3	pseudogene
DSG2	highly_polymorphic
DSPP
DST	highly_polymorphic
DTHD1	highly_polymorphic
DUB3	highly_polymorphic
DUB4	pseudogene
DUOX2	highly_polymorphic
DUSP27	highly_polymorphic
DYNC2H1	highly_polymorphic
DZANK1	highly_polymorphic
DZIP1L	highly_polymorphic
Disp	pseudogene
ECD	highly_polymorphic
ECEL1P2	pseudogene
ECEL2	pseudogene
ECI2	highly_polymorphic
EEF1A1P13	pseudogene
EEF1AL11	pseudogene
EFCAB6	highly_polymorphic
EGFEM1P	pseudogene
ELYS-like	pseudogene
EMBP1	pseudogene
EMR1	highly_polymorphic
ENSAP3	pseudogene
EP400NL	pseudogene
EPB41L4A	highly_polymorphic
EPPK1	highly_polymorphic
EPPK1*	prone_to_sequencing_errors
EPX	highly_polymorphic
ERAP1	highly_polymorphic
ERICH5	highly_polymorphic
ERICH6B	highly_polymorphic
ERV3-1	highly_polymorphic
ESP	pseudogene
EST1133530	pseudogene
ETAA1	highly_polymorphic
EVC	highly_polymorphic
EXD3	highly_polymorphic
EXO1	highly_polymorphic
EXOC3L4	highly_polymorphic
EXPH5	highly_polymorphic
EYS	highly_polymorphic
Em:AC006046.2	pseudogene
F5	highly_polymorphic
FAM106C	pseudogene
FAM10A6	pseudogene
FAM10A6P	pseudogene
FAM149A	highly_polymorphic
FAM179A	highly_polymorphic
FAM181B	highly_polymorphic
FAM183B	pseudogene
FAM189A1	highly_polymorphic
FAM198A	highly_polymorphic
FAM208B	highly_polymorphic
FAM39B	pseudogene
FAM39DP	pseudogene
FAM39F	pseudogene
FAM44C	pseudogene
FAM45B	pseudogene
FAM71A	highly_polymorphic
FAM71E2	highly_polymorphic
FAM75D5	pseudogene
FAM86B1	highly_polymorphic
FAM86D	pseudogene
FAM86DP	pseudogene
FAM8A1	highly_polymorphic
FAM90A25P	pseudogene
FAM92A3	pseudogene
FANCA	highly_polymorphic
FAT1	highly_polymorphic
FAT2	highly_polymorphic
FAT3	highly_polymorphic
FAT4	highly_polymorphic
FBLL1	pseudogene
FBLN2	highly_polymorphic
FBN3	highly_polymorphic
FBRNP	pseudogene
FBW3	pseudogene
FBXW3	pseudogene
FBXW4P1	pseudogene
FCGBP	highly_polymorphic
FCGBP*	prone_to_sequencing_errors
FCRL3	highly_polymorphic
FCRL5	highly_polymorphic
FKBP12	pseudogene
FKBP1AP3	pseudogene
FKBP1P3	pseudogene
FKBP9L	pseudogene
FKSG2	pseudogene
FKSG30	pseudogene
FKSG42	pseudogene
FKSG43	pseudogene
FKSG73	pseudogene
FLG	highly_polymorphic|prone_to_sequencing_errors
FLJ00060	pseudogene
FLJ00305	pseudogene
FLJ00322	pseudogene
FLJ10120	pseudogene
FLJ11626	pseudogene
FLJ11822	pseudogene
FLJ12700	pseudogene
FLJ12985	pseudogene
FLJ13238	pseudogene
FLJ13381	pseudogene
FLJ13549	pseudogene
FLJ14156	pseudogene
FLJ14297	pseudogene
FLJ16347	pseudogene
FLJ16488	pseudogene
FLJ16659	pseudogene
FLJ17004	pseudogene
FLJ17486	pseudogene
FLJ18559	pseudogene
FLJ18651	pseudogene
FLJ18738	pseudogene
FLJ18771	pseudogene
FLJ20525	pseudogene
FLJ20543	pseudogene
FLJ21606	pseudogene
FLJ21767	pseudogene
FLJ22686	pseudogene
FLJ23038	pseudogene
FLJ23115	pseudogene
FLJ23327	pseudogene
FLJ23393	pseudogene
FLJ23763	pseudogene
FLJ25037	pseudogene
FLJ25222	pseudogene
FLJ25862	pseudogene
FLJ30998	pseudogene
FLJ31053	pseudogene
FLJ31393	pseudogene
FLJ31568	pseudogene
FLJ32065	pseudogene
FLJ32679	pseudogene
FLJ32682	highly_polymorphic
FLJ32813	pseudogene
FLJ33370	pseudogene
FLJ33415	pseudogene
FLJ33596	pseudogene
FLJ33915	pseudogene
FLJ33990	pseudogene
FLJ3472	pseudogene
FLJ35107	pseudogene
FLJ35171	pseudogene
FLJ35264	pseudogene
FLJ35287	pseudogene
FLJ35512	pseudogene
FLJ36027	pseudogene
FLJ36144	highly_polymorphic
FLJ36166	pseudogene
FLJ36178	pseudogene
FLJ36340	pseudogene
FLJ36576	pseudogene
FLJ36702	pseudogene
FLJ36789	pseudogene
FLJ37201	pseudogene
FLJ38969	pseudogene
FLJ39426	pseudogene
FLJ39509	pseudogene
FLJ39772	pseudogene
FLJ39821	pseudogene
FLJ40113	pseudogene
FLJ40533	pseudogene
FLJ40577	pseudogene
FLJ41016	pseudogene
FLJ41145	pseudogene
FLJ41303	pseudogene
FLJ41352	pseudogene
FLJ41856	pseudogene
FLJ42136	pseudogene
FLJ42525	pseudogene
FLJ42710	pseudogene
FLJ42870	pseudogene
FLJ42953	pseudogene
FLJ43159	pseudogene
FLJ43309	pseudogene
FLJ43447	pseudogene
FLJ43681	pseudogene
FLJ43751	pseudogene
FLJ43826	pseudogene
FLJ43860	highly_polymorphic
FLJ43950	pseudogene
FLJ43980	pseudogene
FLJ43993	pseudogene
FLJ44224	pseudogene
FLJ44494	pseudogene
FLJ44848	pseudogene
FLJ44894	pseudogene
FLJ44912	pseudogene
FLJ45055	pseudogene
FLJ45200	pseudogene
FLJ45377	pseudogene
FLJ45422	pseudogene|highly_polymorphic
FLJ46340	pseudogene
FLJ46362	pseudogene
FLJ46419	pseudogene
FLJ46432	pseudogene
FLJ46867	pseudogene
FLJ50055	pseudogene
FLJ50806	pseudogene
FLJ50976	pseudogene
FLJ51139	pseudogene
FLJ52668	pseudogene
FLJ52676	pseudogene
FLJ53561	pseudogene
FLJ53570	pseudogene
FLJ56775	pseudogene
FLJ56871	pseudogene
FLJ57306	pseudogene
FLJ57364	pseudogene
FLJ57706	pseudogene
FLJ57767	pseudogene
FLJ58287	pseudogene
FLJ58538	pseudogene
FLJ58835	pseudogene
FLJ59072	pseudogene
FLJ59085	pseudogene
FLJ60210	pseudogene
FLJ60456	pseudogene
FLJ60508	pseudogene
FLJ61647	pseudogene
FLJ75027	pseudogene
FLJ77521	pseudogene
FLJ77647	pseudogene
FLJ77836	pseudogene
FLJ77846	pseudogene
FLJ77916	pseudogene
FLJ78059	pseudogene
FLJ78870	pseudogene
FLJ79271	pseudogene
FLJ90087	pseudogene
FLJ90297	pseudogene
FLJ94239	pseudogene
FLJ94893	pseudogene
FLJ97799	pseudogene
FLJ97977	pseudogene
FLJ98241	pseudogene
FLJ98567	pseudogene
FLJ98615	pseudogene
FLJ98676	pseudogene
FLJ98873	pseudogene
FLJ99150	pseudogene
FLJ99347	pseudogene
FLJ99542	pseudogene
FLJ99771	pseudogene
FLJ99839	pseudogene
FLJ99967	pseudogene
FLNB	highly_polymorphic
FMO3	highly_polymorphic
FNDC1	highly_polymorphic
FNRBL	pseudogene
FOCAD	highly_polymorphic
FPR1	highly_polymorphic
FRAS1	highly_polymorphic
FREM1	highly_polymorphic
FREM2	highly_polymorphic
FRG1	highly_polymorphic
FRG2B	highly_polymorphic
FRG2C	highly_polymorphic
FRMPD2L1	pseudogene
FRMPD2P1	pseudogene
FSCB	highly_polymorphic
FSIP2	highly_polymorphic
FTH1P13	pseudogene
FTH1P15	pseudogene
FTH1P16	pseudogene
FTH1P2	pseudogene
FTH1P20	pseudogene
FTH2	pseudogene
FTHL13	pseudogene
FTHL15	pseudogene
FTHL16	pseudogene
FTHL2	pseudogene
FTHL20	pseudogene
FTHP3	pseudogene
FTNAP	pseudogene
FTSJ3	highly_polymorphic
FUT3	highly_polymorphic
Ftna	pseudogene
G6e	pseudogene
GAA	highly_polymorphic
GABARAPL3	pseudogene
GAGED1	pseudogene
GALNTL5	highly_polymorphic
GANC	highly_polymorphic
GBAP	pseudogene
GBAP1	pseudogene
GBP1P1	pseudogene
GBP3	highly_polymorphic
GBP6	highly_polymorphic
GC-E	pseudogene
GC-SB2	pseudogene
GCD	pseudogene
GCGR	highly_polymorphic
GEMIN4	highly_polymorphic
GFM2	highly_polymorphic
GGT3	pseudogene
GGT3P	pseudogene
GGTA	pseudogene
GGTA1	pseudogene
GIMAP3	pseudogene
GIMAP3P	pseudogene
GK3P	pseudogene
GKP3	pseudogene
GKTB	pseudogene
GLT8D3	highly_polymorphic
GLYCAM1	pseudogene
GLYT2	pseudogene
GMPSP1	pseudogene
GOLGA2B	pseudogene
GOLGA2L1	pseudogene
GOLGA2LY2	pseudogene
GOLGA2P3	pseudogene
GOLGA2P3Y	pseudogene
GOLGA5	highly_polymorphic
GOLGA6L5	pseudogene
GOLGA6L8	pseudogene
GOLGA8D	pseudogene
GOLGA8DP	pseudogene
GOLGA8E	pseudogene
GOLGA8F	pseudogene
GOLGA8G	pseudogene
GP6	highly_polymorphic
GPR165P	pseudogene
GPR57	pseudogene
GPR58	pseudogene
GPRIN2	highly_polymorphic
GREB1	highly_polymorphic
GRIN3B	highly_polymorphic
GRM6	highly_polymorphic
GSDMA	highly_polymorphic
GSG2	highly_polymorphic
GST1L	pseudogene
GSTA6P	pseudogene
GSTAP1	pseudogene
GSTM1L	pseudogene
GSTM2P1	pseudogene
GSTM5P1	pseudogene
GTF2H2B	pseudogene
GTF2IP1	pseudogene
GTPBP10	highly_polymorphic
GUCY1B2	pseudogene
GUCY2E	pseudogene
GUCY2G	pseudogene
GUCY2GP	pseudogene
GUSBL1	pseudogene
GUSBL2	pseudogene
GUSBP1	pseudogene
GUSBP2	pseudogene
GUSBP3	pseudogene
GUSBP4	pseudogene
GYG1P1	pseudogene
GYG1P2	pseudogene
GYG1P3	pseudogene
GYG2P	pseudogene
GYG2P1	pseudogene
GYPELOC441046	pseudogene
H3	pseudogene
H6PD	highly_polymorphic
HAP1	highly_polymorphic
HAUS5	highly_polymorphic
HAVCR1
HAW1053	pseudogene
HBBP1	pseudogene
HCG2P7	pseudogene
HCG4	pseudogene
HCGII-7	pseudogene
HCGII.2	pseudogene
HCGIV.9	pseudogene
HCP15	pseudogene
HCP5P10	pseudogene
HCTSL-s	pseudogene
HEATR1	highly_polymorphic
HEG1	highly_polymorphic
HEJ1	pseudogene
HELZ2	highly_polymorphic
HERC2P2	pseudogene
HERC2P3	pseudogene
HERC2P7	pseudogene
HG1	pseudogene
HGC6.3
HIPK4	highly_polymorphic
HIVEP1	highly_polymorphic
HJURP	highly_polymorphic
HKDC1	highly_polymorphic
HLA-92	pseudogene
HLA-A	highly_polymorphic
HLA-A*0226	highly_polymorphic
HLA-B	highly_polymorphic
HLA-B*	prone_to_sequencing_errors
HLA-B*0707	highly_polymorphic
HLA-C	highly_polymorphic
HLA-Cw*070x	highly_polymorphic
HLA-D	highly_polymorphic
HLA-DMB	highly_polymorphic
HLA-DOA	highly_polymorphic
HLA-DOB	highly_polymorphic
HLA-DPA1	highly_polymorphic
HLA-DPB1	highly_polymorphic
HLA-DPB2	highly_polymorphic
HLA-DQA1	highly_polymorphic
HLA-DQA1/DRA	highly_polymorphic
HLA-DQA2	highly_polymorphic
HLA-DQB1	highly_polymorphic
HLA-DQB1*	prone_to_sequencing_errors
HLA-DQB2	highly_polymorphic
HLA-DRA	highly_polymorphic
HLA-DRB1	highly_polymorphic
HLA-DRB1*	prone_to_sequencing_errors
HLA-DRB5	highly_polymorphic
HLA-DRB5*	prone_to_sequencing_errors
HLA-G	highly_polymorphic
HLA-G2.2	highly_polymorphic
HLA-G3	highly_polymorphic
HLA-H	highly_polymorphic
HLA-L	pseudogene
HLA92	pseudogene
HLAL	pseudogene
HMCN1	highly_polymorphic
HMG4L	pseudogene
HMGA1L7	pseudogene
HMGA1P7	pseudogene
HMGB3L1	pseudogene
HMGB3P1	pseudogene
HMGN2P46	pseudogene
HN11	pseudogene
HN12	pseudogene
HN13	pseudogene
HNRNPA3P1	pseudogene
HNRNPCL1	highly_polymorphic
HNRNPCL1*	prone_to_sequencing_errors
HNRNPCL2	prone_to_sequencing_errors
HNRNPIP	pseudogene
HNRPA3	pseudogene
HNRPA3P1	pseudogene
HPS4	highly_polymorphic
HRG	highly_polymorphic
HRNR	highly_polymorphic
HS11	pseudogene
HS126B42	pseudogene
HS3ST6	highly_polymorphic
HSD3BP4	pseudogene
HSP90AA4P	pseudogene
HSP90AA6P	pseudogene
HSP90AB3P	highly_polymorphic|pseudogene
HSP90Ad	pseudogene
HSP90Af	pseudogene
HSP90BC	pseudogene
HSPC078	pseudogene
HSPCAL2	pseudogene
HSPCP1	pseudogene
HSPG2	highly_polymorphic
HSTPCR24	pseudogene
HT011	pseudogene
HTR3D	highly_polymorphic
HTR7P	pseudogene
HTR7P1	pseudogene
HXBL	pseudogene
HYDIN	prone_to_sequencing_errors|highly_polymorphic
HZF7	pseudogene
HsT16723	pseudogene
HsT23218	pseudogene
HsT23291	pseudogene
HsT24280	pseudogene
ID2B	pseudogene
IFI16	highly_polymorphic
IFI44L	highly_polymorphic
IFIH1	highly_polymorphic
IFNA22P	pseudogene
IFNAP22	pseudogene
IFNWP18	pseudogene
IGF2R	highly_polymorphic
IGFN1	highly_polymorphic
IGHV7-81	highly_polymorphic
IGLL3	pseudogene
IGLL3P	pseudogene
IGSF22	highly_polymorphic
IGSF3*	prone_to_sequencing_errors
IGSF5	highly_polymorphic
IL10RA	highly_polymorphic
IL12RB1	highly_polymorphic
IL17REL	highly_polymorphic
IL23R	highly_polymorphic
IL2RB	highly_polymorphic
IL7R	highly_polymorphic
IMAGE:4837709	pseudogene
IMPG1	highly_polymorphic
IMPG2	highly_polymorphic
INADL	highly_polymorphic
INTS4L1	pseudogene
INTS4L2	pseudogene
IPMKP1	pseudogene
IQCE	highly_polymorphic
ITGB1L	pseudogene
ITGB1P1	pseudogene
ITGB6	highly_polymorphic
KANK4	highly_polymorphic
KCNJ12	highly_polymorphic
KCNJ12*	prone_to_sequencing_errors
KEL	highly_polymorphic
KGFLP2	pseudogene
KHNYN	highly_polymorphic
KIAA0072	pseudogene
KIAA0220	pseudogene
KIAA0263	pseudogene
KIAA0445	pseudogene
KIAA0563	pseudogene
KIAA0603	pseudogene
KIAA0686	highly_polymorphic
KIAA0753	highly_polymorphic
KIAA1245	highly_polymorphic
KIAA1456	highly_polymorphic
KIAA1529	pseudogene
KIAA1549	highly_polymorphic
KIAA1551	highly_polymorphic
KIAA1641	highly_polymorphic
KIAA1683	highly_polymorphic
KIAA1693	highly_polymorphic
KIAA1783	pseudogene
KIAA1881	highly_polymorphic
KIAA1922	pseudogene
KIAA1928	pseudogene
KIAA1979	pseudogene
KIF20B	highly_polymorphic
KIF2B	highly_polymorphic
KIF9	highly_polymorphic
KIR2DL4	highly_polymorphic
KIR3DL0	pseudogene
KIR3DL1	highly_polymorphic
KIR3DL3	highly_polymorphic
KIR3DX1	pseudogene
KLF17	highly_polymorphic
KLHDC7A	highly_polymorphic
KLHL38	highly_polymorphic
KLRA#	pseudogene
KLRA1	pseudogene
KLRAP1	pseudogene
KOX21	pseudogene
KPRP	highly_polymorphic
KRI1	highly_polymorphic
KRT1	not_biologically_relevant
KRT10	not_biologically_relevant
KRT12	not_biologically_relevant
KRT125P	not_biologically_relevant
KRT126P	not_biologically_relevant
KRT127P	not_biologically_relevant
KRT128P	not_biologically_relevant
KRT13	not_biologically_relevant
KRT14	not_biologically_relevant
KRT15	not_biologically_relevant
KRT16	not_biologically_relevant
KRT16P1	not_biologically_relevant
KRT16P2	pseudogene
KRT16P3	pseudogene
KRT16P4	not_biologically_relevant
KRT16P5	not_biologically_relevant
KRT16P6	not_biologically_relevant
KRT17	not_biologically_relevant
KRT17P1	not_biologically_relevant
KRT17P2	not_biologically_relevant
KRT17P3	not_biologically_relevant
KRT17P4	not_biologically_relevant
KRT17P5	not_biologically_relevant
KRT17P6	not_biologically_relevant
KRT17P7	not_biologically_relevant
KRT17P8	not_biologically_relevant
KRT18	not_biologically_relevant
KRT18P1	not_biologically_relevant
KRT18P10	not_biologically_relevant
KRT18P11	not_biologically_relevant
KRT18P12	not_biologically_relevant
KRT18P13	not_biologically_relevant
KRT18P14	not_biologically_relevant
KRT18P15	not_biologically_relevant
KRT18P16	not_biologically_relevant
KRT18P17	not_biologically_relevant
KRT18P18	not_biologically_relevant
KRT18P19	not_biologically_relevant
KRT18P2	not_biologically_relevant
KRT18P20	not_biologically_relevant
KRT18P21	not_biologically_relevant
KRT18P22	not_biologically_relevant
KRT18P23	not_biologically_relevant
KRT18P24	not_biologically_relevant
KRT18P25	not_biologically_relevant
KRT18P26	not_biologically_relevant
KRT18P27	not_biologically_relevant
KRT18P28	not_biologically_relevant
KRT18P29	not_biologically_relevant
KRT18P3	not_biologically_relevant
KRT18P30	not_biologically_relevant
KRT18P31	not_biologically_relevant
KRT18P32	not_biologically_relevant
KRT18P33	not_biologically_relevant
KRT18P34	not_biologically_relevant
KRT18P35	not_biologically_relevant
KRT18P36	not_biologically_relevant
KRT18P37	not_biologically_relevant
KRT18P38	not_biologically_relevant
KRT18P39	not_biologically_relevant
KRT18P4	not_biologically_relevant
KRT18P40	not_biologically_relevant
KRT18P41	not_biologically_relevant
KRT18P42	not_biologically_relevant
KRT18P43	not_biologically_relevant
KRT18P44	not_biologically_relevant
KRT18P45	not_biologically_relevant
KRT18P46	not_biologically_relevant
KRT18P47	not_biologically_relevant
KRT18P48	not_biologically_relevant
KRT18P49	not_biologically_relevant
KRT18P5	not_biologically_relevant
KRT18P50	not_biologically_relevant
KRT18P51	not_biologically_relevant
KRT18P52	not_biologically_relevant
KRT18P53	not_biologically_relevant
KRT18P54	not_biologically_relevant
KRT18P55	not_biologically_relevant
KRT18P56	not_biologically_relevant
KRT18P57	not_biologically_relevant
KRT18P58	not_biologically_relevant
KRT18P59	not_biologically_relevant
KRT18P6	not_biologically_relevant
KRT18P60	not_biologically_relevant
KRT18P61	not_biologically_relevant
KRT18P62	not_biologically_relevant
KRT18P63	not_biologically_relevant
KRT18P64	not_biologically_relevant
KRT18P65	not_biologically_relevant
KRT18P66	not_biologically_relevant
KRT18P67	not_biologically_relevant
KRT18P68	not_biologically_relevant
KRT18P7	not_biologically_relevant
KRT18P8	not_biologically_relevant
KRT18P9	not_biologically_relevant
KRT19	not_biologically_relevant
KRT19P1	not_biologically_relevant
KRT19P2	pseudogene
KRT19P3	not_biologically_relevant
KRT19P4	not_biologically_relevant
KRT19P6	not_biologically_relevant
KRT2	not_biologically_relevant
KRT20	not_biologically_relevant
KRT222	not_biologically_relevant
KRT223P	not_biologically_relevant
KRT23	not_biologically_relevant
KRT24	not_biologically_relevant
KRT25	not_biologically_relevant
KRT26	not_biologically_relevant
KRT27	highly_polymorphic
KRT28	not_biologically_relevant
KRT3	not_biologically_relevant
KRT31	not_biologically_relevant
KRT32	highly_polymorphic
KRT33A	not_biologically_relevant
KRT33B	not_biologically_relevant
KRT34	not_biologically_relevant
KRT35	highly_polymorphic
KRT36	not_biologically_relevant
KRT37	highly_polymorphic
KRT38	not_biologically_relevant
KRT39	not_biologically_relevant
KRT4	not_biologically_relevant
KRT40	highly_polymorphic
KRT41P	not_biologically_relevant
KRT42P	pseudogene
KRT43P	not_biologically_relevant
KRT5	not_biologically_relevant
KRT6A	not_biologically_relevant
KRT6B	not_biologically_relevant
KRT6C	not_biologically_relevant
KRT7	highly_polymorphic
KRT7-AS	not_biologically_relevant
KRT71	not_biologically_relevant
KRT72	highly_polymorphic
KRT73	not_biologically_relevant
KRT73-AS1	not_biologically_relevant
KRT74	highly_polymorphic
KRT75	highly_polymorphic
KRT76	not_biologically_relevant
KRT77	not_biologically_relevant
KRT78	highly_polymorphic
KRT79	not_biologically_relevant
KRT8	not_biologically_relevant
KRT80	not_biologically_relevant
KRT81	not_biologically_relevant
KRT82	not_biologically_relevant
KRT83	not_biologically_relevant
KRT84	not_biologically_relevant
KRT85	not_biologically_relevant
KRT86	not_biologically_relevant
KRT87P	not_biologically_relevant
KRT88P	not_biologically_relevant
KRT89P	not_biologically_relevant
KRT8P1	not_biologically_relevant
KRT8P10	not_biologically_relevant
KRT8P11	not_biologically_relevant
KRT8P12	not_biologically_relevant
KRT8P13	not_biologically_relevant
KRT8P14	not_biologically_relevant
KRT8P15	not_biologically_relevant
KRT8P16	not_biologically_relevant
KRT8P17	not_biologically_relevant
KRT8P18	not_biologically_relevant
KRT8P19	not_biologically_relevant
KRT8P2	not_biologically_relevant
KRT8P20	not_biologically_relevant
KRT8P21	not_biologically_relevant
KRT8P22	not_biologically_relevant
KRT8P23	not_biologically_relevant
KRT8P24	not_biologically_relevant
KRT8P25	not_biologically_relevant
KRT8P26	not_biologically_relevant
KRT8P27	not_biologically_relevant
KRT8P28	not_biologically_relevant
KRT8P29	not_biologically_relevant
KRT8P3	not_biologically_relevant
KRT8P30	not_biologically_relevant
KRT8P31	not_biologically_relevant
KRT8P32	not_biologically_relevant
KRT8P33	not_biologically_relevant
KRT8P34	not_biologically_relevant
KRT8P35	not_biologically_relevant
KRT8P36	not_biologically_relevant
KRT8P37	not_biologically_relevant
KRT8P38	not_biologically_relevant
KRT8P39	not_biologically_relevant
KRT8P4	not_biologically_relevant
KRT8P40	not_biologically_relevant
KRT8P41	pseudogene
KRT8P42	not_biologically_relevant
KRT8P43	not_biologically_relevant
KRT8P44	not_biologically_relevant
KRT8P45	not_biologically_relevant
KRT8P46	not_biologically_relevant
KRT8P47	not_biologically_relevant
KRT8P48	not_biologically_relevant
KRT8P49	not_biologically_relevant
KRT8P5	not_biologically_relevant
KRT8P50	not_biologically_relevant
KRT8P51	not_biologically_relevant
KRT8P6	not_biologically_relevant
KRT8P7	not_biologically_relevant
KRT8P8	not_biologically_relevant
KRT8P9	not_biologically_relevant
KRT9	not_biologically_relevant
KRT90P	not_biologically_relevant
KRTAP1-1	not_biologically_relevant
KRTAP1-3	not_biologically_relevant
KRTAP1-4	not_biologically_relevant
KRTAP1-5	not_biologically_relevant
KRTAP10-1	not_biologically_relevant
KRTAP10-10	highly_polymorphic
KRTAP10-11	not_biologically_relevant
KRTAP10-12	not_biologically_relevant
KRTAP10-13P	not_biologically_relevant
KRTAP10-2	not_biologically_relevant
KRTAP10-3	not_biologically_relevant
KRTAP10-4	not_biologically_relevant
KRTAP10-5	not_biologically_relevant
KRTAP10-6	not_biologically_relevant
KRTAP10-7	not_biologically_relevant
KRTAP10-8	not_biologically_relevant
KRTAP10-9	not_biologically_relevant
KRTAP11-1	not_biologically_relevant
KRTAP12-1	not_biologically_relevant
KRTAP12-2	not_biologically_relevant
KRTAP12-3	not_biologically_relevant
KRTAP12-4	not_biologically_relevant
KRTAP12-5P	not_biologically_relevant
KRTAP12-6P	not_biologically_relevant
KRTAP13-1	not_biologically_relevant
KRTAP13-2	not_biologically_relevant
KRTAP13-3	not_biologically_relevant
KRTAP13-4	not_biologically_relevant
KRTAP13-5P	not_biologically_relevant
KRTAP13-6P	not_biologically_relevant
KRTAP15-1	not_biologically_relevant
KRTAP16-1	not_biologically_relevant
KRTAP17-1	not_biologically_relevant
KRTAP19-1	not_biologically_relevant
KRTAP19-10P	not_biologically_relevant
KRTAP19-11P	not_biologically_relevant
KRTAP19-2	not_biologically_relevant
KRTAP19-3	not_biologically_relevant
KRTAP19-4	not_biologically_relevant
KRTAP19-5	not_biologically_relevant
KRTAP19-6	not_biologically_relevant
KRTAP19-7	not_biologically_relevant
KRTAP19-8	not_biologically_relevant
KRTAP19-9P	not_biologically_relevant
KRTAP2-1	not_biologically_relevant
KRTAP2-2	not_biologically_relevant
KRTAP2-3	not_biologically_relevant
KRTAP2-4	not_biologically_relevant
KRTAP2-5P	not_biologically_relevant
KRTAP20-1	not_biologically_relevant
KRTAP20-2	not_biologically_relevant
KRTAP20-3	not_biologically_relevant
KRTAP20-4	not_biologically_relevant
KRTAP21-1	not_biologically_relevant
KRTAP21-2	not_biologically_relevant
KRTAP21-3	not_biologically_relevant
KRTAP21-4P	not_biologically_relevant
KRTAP22-1	not_biologically_relevant
KRTAP22-2	not_biologically_relevant
KRTAP23-1	not_biologically_relevant
KRTAP24-1	not_biologically_relevant
KRTAP25-1	not_biologically_relevant
KRTAP26-1	not_biologically_relevant
KRTAP27-1	not_biologically_relevant
KRTAP29-1	not_biologically_relevant
KRTAP3-1	not_biologically_relevant
KRTAP3-2	not_biologically_relevant
KRTAP3-3	not_biologically_relevant
KRTAP3-4P	not_biologically_relevant
KRTAP4-1	not_biologically_relevant
KRTAP4-11	not_biologically_relevant
KRTAP4-12	not_biologically_relevant
KRTAP4-16	not_biologically_relevant
KRTAP4-17P	not_biologically_relevant
KRTAP4-2	not_biologically_relevant
KRTAP4-3	not_biologically_relevant
KRTAP4-4	not_biologically_relevant
KRTAP4-5	not_biologically_relevant
KRTAP4-6	not_biologically_relevant
KRTAP4-7	not_biologically_relevant
KRTAP4-8	not_biologically_relevant
KRTAP4-9	not_biologically_relevant
KRTAP5-1	not_biologically_relevant
KRTAP5-10	not_biologically_relevant
KRTAP5-11	not_biologically_relevant
KRTAP5-13P	not_biologically_relevant
KRTAP5-14P	not_biologically_relevant
KRTAP5-2	not_biologically_relevant
KRTAP5-3	not_biologically_relevant
KRTAP5-4	not_biologically_relevant
KRTAP5-5	not_biologically_relevant
KRTAP5-6	not_biologically_relevant
KRTAP5-7	not_biologically_relevant
KRTAP5-8	not_biologically_relevant
KRTAP5-9	not_biologically_relevant
KRTAP5-AS1	not_biologically_relevant
KRTAP6-1	not_biologically_relevant
KRTAP6-2	not_biologically_relevant
KRTAP6-3	not_biologically_relevant
KRTAP7-1	not_biologically_relevant
KRTAP8-1	not_biologically_relevant
KRTAP8-2P	not_biologically_relevant
KRTAP8-3P	not_biologically_relevant
KRTAP9-1	not_biologically_relevant
KRTAP9-10P	not_biologically_relevant
KRTAP9-11P	not_biologically_relevant
KRTAP9-12P	not_biologically_relevant
KRTAP9-2	not_biologically_relevant
KRTAP9-3	not_biologically_relevant
KRTAP9-4	not_biologically_relevant
KRTAP9-6	not_biologically_relevant
KRTAP9-7	not_biologically_relevant
KRTAP9-8	not_biologically_relevant
KRTAP9-9	not_biologically_relevant
KRTCAP2	not_biologically_relevant
KRTCAP3	not_biologically_relevant
KRTDAP	not_biologically_relevant
LAMA1	highly_polymorphic
LAMA5	highly_polymorphic
LAMC3	highly_polymorphic
LAMR1P2	pseudogene
LAMR1P6	pseudogene
LAMR1P9	pseudogene
LAT1-3TM	pseudogene
LCA5	highly_polymorphic
LDHAL6B	highly_polymorphic
LEIF-M	pseudogene
LENG12	pseudogene
LGALS17A	pseudogene
LGALS8	highly_polymorphic
LILRB1	highly_polymorphic
LILRB2	highly_polymorphic
LILRB3	highly_polymorphic
LILRB4	highly_polymorphic
LINS1	highly_polymorphic
LIPC	highly_polymorphic
LMF1	highly_polymorphic
LOC100049076	pseudogene
LOC100093631	pseudogene
LOC100127908	pseudogene
LOC100127989	pseudogene
LOC100128023	pseudogene
LOC100128056	pseudogene
LOC100128164	pseudogene
LOC100128284	pseudogene
LOC100129055	pseudogene
LOC100129085	pseudogene
LOC100129534	pseudogene
LOC100130015	pseudogene
LOC100130109	pseudogene
LOC100130204	pseudogene
LOC100130353	pseudogene
LOC100130394	pseudogene
LOC100130996	pseudogene
LOC100131257	pseudogene
LOC100131261	pseudogene
LOC100131482	pseudogene
LOC100131693	pseudogene
LOC100131777	pseudogene
LOC100132352	pseudogene
LOC100132509	pseudogene
LOC100132526	pseudogene
LOC100133050	pseudogene
LOC100133308	pseudogene
LOC100133315	pseudogene
LOC100286922	pseudogene
LOC100287189	pseudogene
LOC100287613	pseudogene
LOC100287632	pseudogene
LOC100287846	pseudogene
LOC100288211	pseudogene
LOC100288570	pseudogene
LOC100288615	pseudogene
LOC100288842	pseudogene
LOC100288974	pseudogene
LOC100289656	pseudogene
LOC100289673	pseudogene
LOC100303749	pseudogene
LOC100306975	pseudogene
LOC100421824	pseudogene
LOC100499484	pseudogene
LOC100507334	pseudogene
LOC100529111	pseudogene
LOC121456	pseudogene
LOC134997	pseudogene
LOC136157	pseudogene
LOC139201	pseudogene
LOC148709	pseudogene
LOC149086	pseudogene
LOC150776	pseudogene
LOC162632	pseudogene
LOC168474	pseudogene
LOC1720	pseudogene
LOC220594	pseudogene
LOC221442	pseudogene
LOC222699	pseudogene
LOC260339	pseudogene
LOC283693	pseudogene
LOC283788	pseudogene|highly_polymorphic
LOC283922	pseudogene
LOC284100	pseudogene
LOC285074	pseudogene
LOC285359	pseudogene
LOC285453	pseudogene
LOC285697	pseudogene
LOC338579	pseudogene
LOC338963	pseudogene
LOC344967	pseudogene
LOC374491	pseudogene
LOC388242	pseudogene
LOC388499	pseudogene
LOC388955	pseudogene
LOC389705	pseudogene
LOC389765	pseudogene
LOC389834	pseudogene
LOC389997	pseudogene
LOC390282	pseudogene
LOC390705	pseudogene
LOC390998	pseudogene
LOC391343	highly_polymorphic
LOC391556	pseudogene
LOC391746	pseudogene
LOC391747	pseudogene
LOC392232	pseudogene
LOC392435	pseudogene
LOC399815	pseudogene
LOC399881	pseudogene
LOC400891	pseudogene
LOC400927	pseudogene
LOC401010	pseudogene|highly_polymorphic
LOC401127	pseudogene
LOC401233	pseudogene
LOC402360	pseudogene
LOC440040	pseudogene
LOC440104	pseudogene
LOC440297	pseudogene
LOC440300	pseudogene
LOC440396	highly_polymorphic
LOC440419	pseudogene
LOC440434	pseudogene
LOC440461	pseudogene
LOC440518	pseudogene
LOC440700	pseudogene
LOC440895	pseudogene
LOC441046	pseudogene
LOC441495	pseudogene
LOC441601	pseudogene
LOC441806	pseudogene
LOC442132	pseudogene
LOC442211	pseudogene
LOC442293	pseudogene
LOC442459	pseudogene
LOC442572	pseudogene
LOC449518	pseudogene
LOC494127	pseudogene
LOC494141	pseudogene
LOC541473	pseudogene
LOC641367	pseudogene
LOC642236	pseudogene
LOC642683	pseudogene
LOC642929	pseudogene
LOC643421	pseudogene
LOC643733	pseudogene
LOC643827	pseudogene
LOC643905	highly_polymorphic
LOC643955	pseudogene
LOC644006	pseudogene
LOC644172	pseudogene
LOC644265	pseudogene
LOC644961	pseudogene
LOC645166	pseudogene
LOC645638	pseudogene
LOC645752	pseudogene
LOC646066	pseudogene
LOC646103	pseudogene
LOC646168	pseudogene
LOC646214	pseudogene
LOC646813	pseudogene
LOC646938	pseudogene
LOC646999	pseudogene
LOC647012	pseudogene
LOC647859	pseudogene
LOC648740	pseudogene
LOC648809	pseudogene
LOC650226	pseudogene
LOC650293	highly_polymorphic
LOC653075	pseudogene
LOC653155	pseudogene
LOC653314	highly_polymorphic
LOC653501	pseudogene
LOC653545	highly_polymorphic
LOC653707	pseudogene
LOC653712	pseudogene
LOC653924	pseudogene
LOC654338	pseudogene
LOC727849	pseudogene
LOC727896	pseudogene
LOC728024	pseudogene
LOC728377	pseudogene
LOC728407	pseudogene
LOC728554	pseudogene
LOC728613	pseudogene
LOC728622	pseudogene
LOC728640	pseudogene
LOC728667	pseudogene
LOC728739	pseudogene
LOC728931	pseudogene
LOC729176	pseudogene
LOC729234	pseudogene
LOC729513	pseudogene
LOC729603	pseudogene
LOC729668	pseudogene
LOC729862	pseudogene
LOC729973	pseudogene
LOC730102	pseudogene
LOC730441	pseudogene
LOC91316	pseudogene
LOC93432	pseudogene
LOXHD1	highly_polymorphic
LPAL2	pseudogene
LPC2A	pseudogene
LPC2B	pseudogene
LRIG1	highly_polymorphic
LRIT1	highly_polymorphic
LRIT3	highly_polymorphic
LRMP	highly_polymorphic
LRP1B	not_biologically_relevant
LRP2	highly_polymorphic
LRRC15	highly_polymorphic
LRRC23	highly_polymorphic
LRRC37A4	pseudogene
LRRC37B2	pseudogene
LRRC37BP1	pseudogene
LRRC56	highly_polymorphic
LUZP1	highly_polymorphic
LY49L	pseudogene
LY6G6E	pseudogene
LYPLA2L	pseudogene
LYPLA2P1	pseudogene
Ly-49L	pseudogene
Ly49	pseudogene
MACC1	highly_polymorphic
MAGEC1	highly_polymorphic
MAMDC4	highly_polymorphic
MAN2B2	highly_polymorphic
MAP2K3	highly_polymorphic
MAP3K19	highly_polymorphic
MAP9	highly_polymorphic
MBL1P	pseudogene
MBL1P1	pseudogene
MCART3P	pseudogene
MCPH1	highly_polymorphic
MCTS1	pseudogene
MDC1	highly_polymorphic
MDM1	highly_polymorphic
MDN1	highly_polymorphic
MEIS3	pseudogene
MEIS3P1	pseudogene|highly_polymorphic
MEIS4	pseudogene
MGC102859	pseudogene
MGC102964	pseudogene
MGC102966	pseudogene
MGC104442	pseudogene
MGC104447	pseudogene
MGC104662	pseudogene
MGC104696	pseudogene
MGC104889	pseudogene
MGC111476	pseudogene
MGC111480	pseudogene
MGC117230	pseudogene
MGC118807	pseudogene
MGC118808	pseudogene
MGC118987	pseudogene
MGC118988	pseudogene
MGC118989	pseudogene
MGC119990	pseudogene
MGC119991	pseudogene
MGC120309	pseudogene
MGC120310	pseudogene
MGC120312	pseudogene
MGC120421	pseudogene
MGC120423	pseudogene
MGC12538	pseudogene
MGC125396	pseudogene
MGC126046	pseudogene
MGC126047	pseudogene
MGC126520	pseudogene
MGC126522	pseudogene
MGC126647	pseudogene
MGC12760	pseudogene
MGC129532	pseudogene
MGC129801	pseudogene
MGC129979	pseudogene
MGC131642	pseudogene
MGC132440	pseudogene
MGC132442	pseudogene
MGC132479	pseudogene
MGC132481	pseudogene
MGC132744	pseudogene
MGC133166	pseudogene
MGC133195	pseudogene
MGC133239	pseudogene
MGC138178	pseudogene
MGC138180	pseudogene
MGC138274	pseudogene
MGC138320	pseudogene
MGC138322	pseudogene
MGC141816	pseudogene
MGC142290	pseudogene
MGC142292	pseudogene
MGC149236	pseudogene
MGC150340	pseudogene
MGC15057	pseudogene
MGC15151	pseudogene
MGC164773	pseudogene
MGC167006	pseudogene
MGC16703	pseudogene
MGC167066	pseudogene
MGC168709	pseudogene
MGC169052	pseudogene
MGC169055	pseudogene
MGC169060	pseudogene
MGC169061	pseudogene
MGC179707	pseudogene
MGC198634	pseudogene
MGC199013	pseudogene
MGC20531	pseudogene
MGC22265	pseudogene
MGC26356	pseudogene
MGC26597	pseudogene
MGC26611	pseudogene
MGC26924	pseudogene
MGC31920	pseudogene
MGC31938	pseudogene
MGC33608	pseudogene
MGC34222	pseudogene
MGC35136	pseudogene
MGC35402	pseudogene
MGC39372	pseudogene
MGC40022	pseudogene
MGC41912	pseudogene
MGC42164	pseudogene
MGC43625	pseudogene
MGC44241	pseudogene
MGC45392	pseudogene
MGC47688	pseudogene
MGC48635	pseudogene
MGC48637	pseudogene
MGC48640	pseudogene
MGC48646	pseudogene
MGC51010	pseudogene
MGC51252	pseudogene
MGC51818	pseudogene
MGC52000	pseudogene
MGC52282	pseudogene
MGC60382	pseudogene
MGC70863	pseudogene
MGC70870	pseudogene
MGC71285	pseudogene
MGC71735	pseudogene
MGC8614	pseudogene
MGC87042	highly_polymorphic
MGC87149	pseudogene
MGC87444	pseudogene
MGC87589	pseudogene
MGC87661	pseudogene
MGC88084	pseudogene
MGC90301	pseudogene
MGC90409	pseudogene
MGC99790	pseudogene
MIC2R	pseudogene
MICA	highly_polymorphic
MICALCL	highly_polymorphic
MISP	highly_polymorphic
MKI67	highly_polymorphic
MKRN5	pseudogene
MKRN9	pseudogene
MKRN9P	pseudogene
MKRNP6	pseudogene
MLAS	pseudogene
MLIP	highly_polymorphic
MLL3	highly_polymorphic
MMP20	highly_polymorphic
MMP27	highly_polymorphic
MMP8	highly_polymorphic
MMP9	highly_polymorphic
MN7	pseudogene
MOCOS	highly_polymorphic
MOCS1P1	pseudogene
MOGS	highly_polymorphic
MORF4	pseudogene
MOV10L1	highly_polymorphic
MOXD2	pseudogene
MOXD2P	pseudogene
MPHOSPH10	highly_polymorphic
MPTX	pseudogene
MRG2	pseudogene
MROH2B	highly_polymorphic
MROH6	highly_polymorphic
MROH7	highly_polymorphic
MRPL42P5	pseudogene
MRPL45P2	pseudogene
MRS2P2	pseudogene
MSL3L2	pseudogene
MSL3P1	pseudogene
MSPL-7	pseudogene
MSPL7	pseudogene
MST1	highly_polymorphic
MST1P9	pseudogene
MSTP7	pseudogene
MSTP9	highly_polymorphic|pseudogene
MT1	pseudogene
MT1DP	pseudogene
MT1J	pseudogene
MT1JP	pseudogene
MT1L	pseudogene
MT1NP	pseudogene
MT1R	pseudogene
MTB	pseudogene
MTCH2
MTCL1	highly_polymorphic
MTF	pseudogene
MTHFSD	highly_polymorphic
MTM	pseudogene
MTMR9L	pseudogene
MTMR9LP	pseudogene
MTRNR2L11	pseudogene
MTRNR2L12	pseudogene
MTRNR2L13	pseudogene
MTTP	highly_polymorphic
MUC1	highly_polymorphic
MUC12	highly_polymorphic
MUC13	highly_polymorphic
MUC15	highly_polymorphic
MUC16	highly_polymorphic|prone_to_sequencing_errors
MUC17	highly_polymorphic|prone_to_sequencing_errors
MUC19	many_paralogs
MUC2	highly_polymorphic
MUC2*	prone_to_sequencing_errors
MUC20	highly_polymorphic
MUC20-OT1	many_paralogs
MUC20P1	many_paralogs
MUC21	highly_polymorphic
MUC22	many_paralogs
MUC3	highly_polymorphic
MUC3A	prone_to_sequencing_errors|highly_polymorphic
MUC3B	highly_polymorphic
MUC4	highly_polymorphic
MUC5AC	highly_polymorphic
MUC5AC*	prone_to_sequencing_errors
MUC5B	highly_polymorphic
MUC5B*	prone_to_sequencing_errors
MUC5B-AS1	many_paralogs
MUC5b	highly_polymorphic
MUC6	highly_polymorphic|prone_to_sequencing_errors
MUC7	highly_polymorphic
MUC8	many_paralogs
MUCL1	many_paralogs
MUCL3	many_paralogs
MYADML	pseudogene
MYCBPAP	highly_polymorphic
MYH13	highly_polymorphic
MYLK	highly_polymorphic
MYLK3	highly_polymorphic
MYO10	highly_polymorphic
MYO15A	highly_polymorphic
MYO15B	pseudogene
MYO15BP	pseudogene
MYO18B	highly_polymorphic
MYO1H	highly_polymorphic
MYO3A	highly_polymorphic
MYO3B	highly_polymorphic
MYO7A	highly_polymorphic
MYOM1	highly_polymorphic
MYOM2	highly_polymorphic
MYOM3	highly_polymorphic
NA88A	pseudogene
NAALADL2	highly_polymorphic
NACA	highly_polymorphic
NACAD	highly_polymorphic
NAF1	highly_polymorphic
NAP1L6	pseudogene
NAV2	highly_polymorphic
NBPF1	highly_polymorphic
NBPF10	highly_polymorphic
NBPF14	highly_polymorphic
NBPF16	highly_polymorphic
NBPF20	highly_polymorphic
NBPF22P	pseudogene
NBPF3	highly_polymorphic
NCF4	highly_polymorphic
NCKAP5	highly_polymorphic
NCRNA00103	pseudogene
NCRNA00117	pseudogene
NCRNA00164	pseudogene
NCRNA00236	pseudogene
NCRNA00259	pseudogene
NEB	highly_polymorphic
NEIL3	highly_polymorphic
NFASC	highly_polymorphic
NG1-1.6	pseudogene
NHEDC1	highly_polymorphic
NKAPL	highly_polymorphic
NKAPP1	pseudogene
NLRC5	highly_polymorphic
NLRP1	highly_polymorphic
NLRP2	highly_polymorphic
NLRP3P	pseudogene
NLRP5	highly_polymorphic
NLRP8	highly_polymorphic
NOD13	pseudogene
NOL1R2	pseudogene
NOM1	highly_polymorphic
NPIP	highly_polymorphic
NPM1P1	pseudogene
NPMP1	pseudogene
NPY1RL	pseudogene
NPY6R	pseudogene
NRADDP	pseudogene
NRAP	highly_polymorphic
NRXN1	not_biologically_relevant
NRXN2	not_biologically_relevant
NRXN3	not_biologically_relevant
NRXN4
NSUN5B	pseudogene
NSUN5C	pseudogene
NSUN5P1	pseudogene
NSUN5P2	pseudogene
NUDT16P	pseudogene
NUDT16P1	pseudogene
NUDT4P1	pseudogene
NUDT4P2	pseudogene
NUP210	highly_polymorphic
NUS1P3	pseudogene
NXF4	pseudogene
OAS1	highly_polymorphic
OBP2A	highly_polymorphic
OBSCN	highly_polymorphic
OBSL1	highly_polymorphic
OC90	highly_polymorphic
OLFRA05	pseudogene
OLFRA06	pseudogene
OR1-39	pseudogene
OR1.5.9	pseudogene
OR10A2	highly_polymorphic
OR10A3	highly_polymorphic
OR10A4	highly_polymorphic
OR10A5	highly_polymorphic
OR10A6	highly_polymorphic
OR10A7	highly_polymorphic
OR10AA1P	not_biologically_relevant
OR10AB1P	not_biologically_relevant
OR10AC1	not_biologically_relevant
OR10AD1	highly_polymorphic
OR10AE1P	not_biologically_relevant
OR10AE3P	not_biologically_relevant
OR10AF1P	not_biologically_relevant
OR10AG1	highly_polymorphic
OR10AH1P	not_biologically_relevant
OR10AK1P	not_biologically_relevant
OR10B1P	not_biologically_relevant
OR10C1	highly_polymorphic
OR10D1P	not_biologically_relevant
OR10D3	not_biologically_relevant
OR10D4P	not_biologically_relevant
OR10D5P	not_biologically_relevant
OR10G1P	not_biologically_relevant
OR10G2	highly_polymorphic
OR10G3	highly_polymorphic
OR10G4	highly_polymorphic
OR10G5P	not_biologically_relevant
OR10G6	not_biologically_relevant
OR10G7	highly_polymorphic
OR10G8	highly_polymorphic
OR10G9	highly_polymorphic
OR10H1	highly_polymorphic
OR10H2	highly_polymorphic
OR10H3	highly_polymorphic
OR10H4	highly_polymorphic
OR10H5	highly_polymorphic
OR10J1	highly_polymorphic
OR10J2P	not_biologically_relevant
OR10J3	highly_polymorphic
OR10J4	not_biologically_relevant
OR10J5	highly_polymorphic
OR10J6P	not_biologically_relevant
OR10J7P	not_biologically_relevant
OR10J8P	not_biologically_relevant
OR10J9P	not_biologically_relevant
OR10K1	highly_polymorphic
OR10K2	highly_polymorphic
OR10N1P	not_biologically_relevant
OR10P1	highly_polymorphic
OR10Q1	highly_polymorphic
OR10Q2P	not_biologically_relevant
OR10R1P	not_biologically_relevant
OR10R2	highly_polymorphic
OR10R3P	not_biologically_relevant
OR10S1	highly_polymorphic
OR10T1P	not_biologically_relevant
OR10T2	highly_polymorphic
OR10U1P	not_biologically_relevant
OR10V1	highly_polymorphic
OR10V2P	not_biologically_relevant
OR10V3P	not_biologically_relevant
OR10V7P	not_biologically_relevant
OR10W1	highly_polymorphic
OR10X1	highly_polymorphic
OR10Y1P	not_biologically_relevant
OR10Z1	highly_polymorphic
OR11-12	pseudogene
OR11-156	pseudogene
OR11A1	highly_polymorphic
OR11G1P	not_biologically_relevant
OR11G2	highly_polymorphic
OR11H1	highly_polymorphic
OR11H12	highly_polymorphic
OR11H13P	not_biologically_relevant
OR11H2	not_biologically_relevant
OR11H3P	not_biologically_relevant
OR11H4	highly_polymorphic
OR11H5P	not_biologically_relevant
OR11H6	highly_polymorphic
OR11H7	not_biologically_relevant
OR11I1P	not_biologically_relevant
OR11J1P	not_biologically_relevant
OR11J2P	not_biologically_relevant
OR11J5P	not_biologically_relevant
OR11J6P	not_biologically_relevant
OR11J7P	not_biologically_relevant
OR11K1P	not_biologically_relevant
OR11K2P	not_biologically_relevant
OR11L1	highly_polymorphic
OR11M1P	not_biologically_relevant
OR11N1P	not_biologically_relevant
OR11P1P	not_biologically_relevant
OR11Q1P	not_biologically_relevant
OR11g2	highly_polymorphic
OR12D1	not_biologically_relevant
OR12D2	highly_polymorphic
OR12D3	highly_polymorphic
OR13A1	highly_polymorphic
OR13C1P	not_biologically_relevant
OR13C2	highly_polymorphic
OR13C3	highly_polymorphic
OR13C4	highly_polymorphic
OR13C5	highly_polymorphic
OR13C6P	not_biologically_relevant
OR13C7	not_biologically_relevant
OR13C8	highly_polymorphic
OR13C9	highly_polymorphic
OR13D1	highly_polymorphic
OR13D2P	not_biologically_relevant
OR13D3P	not_biologically_relevant
OR13E1P	not_biologically_relevant
OR13F1	highly_polymorphic
OR13G1	highly_polymorphic
[truncated: 1,675 more rows]
