# Supplementary material for: Integrated genomic-metabolic classification of acute myeloid leukemia defines a subgroup with NPM1 and cohesin/DNA damage mutations
Source: Leukemia. 2021 Jun 30;35(10):2813–26. doi: 10.1038/s41375-021-01318-x (PMC8478658; doi:10.1038/s41375-021-01318-x)
Supplement: Supplementary file 3 — Table S2 [file 41375_2021_1318_MOESM3_ESM.xlsx]

## Sheet: S2-Rescued
Table S2. Rescued genes.
BAK1
BMP2K
BRAF
BRCA1
CDK8
CHEK2
CKMT1A
COX10
COX11
CUX1
DDX11
DDX18
DDX19A
DDX19B
DDX23
DICER1
EIF3A
HK2
KRAS
MAP2K4
NF1
PRDM7
PTEN
RAD21
SKP2
TPTE2
UBE3A
UHRF2
USP6
