# Supplementary material for: Integrated genomic-metabolic classification of acute myeloid leukemia defines a subgroup with NPM1 and cohesin/DNA damage mutations
Source: Leukemia. 2021 Jun 30;35(10):2813–26. doi: 10.1038/s41375-021-01318-x (PMC8478658; doi:10.1038/s41375-021-01318-x)
Supplement: Supplementary file 4 — Table S3 [file 41375_2021_1318_MOESM4_ESM.xlsx]

## Sheet: S3-serum NMR
Table S3. Serum leukemia assignments of major resonances detected in 1H-NMR spectra from human serum samples.
Number of Bin in ppm*	Spectrum interval	Multiplicity	Compound	Assignment	Analysis
8.862	8.880:8.844		Unassigned	various, H1	AML/CTRL
8.643	8.661:8.625		Unassigned	various, H1	AML/CTRL
8.387	8.405:8.369		Unassigned	various, H1	AML/CTRL
8.333, 8.314	8.351:8.296		Unassigned	various, H1	AML/CTRL
8.479	8.497: 8.461	s	Formate	CH	AML/CTRL
8.260, 8.3241, 8.223	8.278:8.205		Unassigned	various, H1	AML/CTRL
8.114, 8.095	8.132:8.077		Unassigned	Various, H1	AML/CTRL
8.041	8.059: 8.023		Unassigned	various, H1	AML/CTRL
7.949, 7.931	7.967:7.913	s	Histidine	H2	AML/CTRL
7.785	7.803:7.767		Unassigned	various, H1	AML/CTRL
7.748, 7.730	7.766:7.712		Unassigned	various, H1	AML/CTRL
7.456, 7.438	7.474:7.420	m	Phenylalanine	H3+ H5	AML/CTRL
7.401, 7.383, 7.365, 7.346	7.419:7.328	m	Phenylalanine	H2 + H6	AML/CTRL
7.218, 7.200	7.236:7.182	dd	Tyrosine	half CH	AML/CTRL, molecular clusters
7.146, 7.127	7.164:7.109	s	Histidine	H4	AML/CTRL
7.054, 7.036, 7.018	7.072:7.000		Unassigned	various, H1	AML/CTRL
6.981, 6.963	6.999:6.945		Unassigned	various, H1	AML/CTRL
6.945, 6.926	6.963:6.908	dd	Tyrosine	CH	AML/CTRL, molecular clusters
6.908	6.926:6.890		Unassigned	various, H1	AML/CTRL
6.671	6.689:6.653		Unassigned	various, H1	AML/CTRL
6.196	6.214:6.178		Unassigned	various, H1	AML/CTRL
5.794	5.812:5.776		Unassigned	various, H1	AML/CTRL
5.575,5.557,5.538,5.520,	5.593:5.392		Unassigned	various, H1	AML/CTRL
5.502,5.484,5.465, 5.447, 5.428, 5.410
5.392, 5.374, 5.355	5.410:5.337	m	PUFA Residual Signals	=CHCH2CH2	AML/CTRL
5.318, 5.301, 5.282, 5.264	5.336:5.246	d	α-Glucose	various, H1	AML/CTRL
5.228, 5.209	5.246:5.191	m	Glycerol of Lipids	CHOCOR	AML/CTRL
4.415, 4.373, 4.354, 4.336,	4.433:4.281		Unassigned	various, H1	AML/CTRL
4.318, 4.299, 4.281, 4.263, 4.245	4.336:4.227	m	Threonine	α-CH	AML/CTRL, molecular clusters
4.227, 4.208, 4.190, 4.172	4.245:4.154		Unassigned	various, H1	AML/CTRL
4.154, 4.135	4.172:4.117	q	Lactate	CH	AML/CTRL
4.117	4.135:4.099		Unassigned	various, H1	AML/CTRL
4.062, 4.044, 4.025	4.080:4.007		Unassigned	various, H1	AML/CTRL
3.971	3.989:3.953		Unassigned	various, H1	AML/CTRL
3.898, 3.879, 3.861, 3.843	3.916:3.825	m	Glucose/Sugar	various, H1	AML/CTRL
3.751, 3.733	3.769:3.715	m	Glucose/Sugar	various, H1	AML/CTRL
3.697, 3.678, 3.660	3.715:3.642		Unassigned	various, H1	AML/CTRL
3.569, 3.551, 3.532, 3.514,	3.587:3.405	m	Glucose/Sugar	various, H1	AML/CTRL
3.496, 3.478, 3.459, 3.441, 3.423
3.24	3.258:3.222		Unassigned	various, H1	AML/CTRL
3.167	3.185:3.149	s	Choline	N(CH3)3	AML/CTRL
3.076	3.094:3.058	s	Creatinine	CH3	AML/CTRL
2.856, 2.838, 2.820, 2.802,	2.874:2.705		Unassigned	various, H1	AML/CTRL
2.765, 2.747, 2.723
2.546	2.564:2.528	d	Citrate	half CH2	AML/CTRL, molecular clusters
2.508, 2.491, 2.473, 2.455	2.526:2.437	m	Glutamine	half γ-CH2	AML/CTRL
2.418	2.436:2.400	s	Succinate + Pyruvate	CH3 / CH3	AML/CTRL
2.345, 2.327, 2.308, 2.290	2.363:2.272	m	Valine	CH	AML/CTRL
2.254, 2.236, 2.217	2.272:2.199		Unassigned	various, H1	AML/CTRL
2.181, 2.162, 2.144	2.199-2.126	m	Glutamine	half β-CH2	AML/CTRL
2.071, 2.053, 2.035, 2.016	2.089:1.998	s-s-m	NAC1-NAC2-Lipids	NHCOCH3 / CH2C=C	AML/CTRL
1.980, 1.961, 1.943	1.998:1.925		Unassigned	various, H1	AML/CTRL
1.888, 1.870, 1.852, 1.843,1.825	1.906:1.807		Unassigned	various, H1	AML/CTRL
1.761	1.779:1.743	m	Lysine	d-CH2	AML/CTRL
1.614, 1.596, 1.578,1.560, 1.542	1.632:1.524		Unassigned	various, H1	AML/CTRL
1.450, 1.432,1.414	1.468:1.396		Unassigned	various, H1	AML/CTRL
1.377, 1.359, 1.340	1.395:1.322	d	Lactate	CH3	AML/CTRL
1.322, 1.304, 1.286, 1.267,	1.340:1.231	m	LDL2/VLDL2	(CH2)n/CH2CH2CH2CO	AML/CTRL
1.249
1.231, 1.213, 1.195	1.249:1.177	d	3-Hydroxybutyrate	CH3	AML/CTRL
1.614, 1.596, 1.578, 1.560	1.632:1.542		Unassigned	various, H1	AML/CTRL
1.523, 1.505	1.541:1.487	d	Alanine	CH3	AML/CTRL
1.176, 1.158, 1.139	1.194:1.121		Unassigned	various, H1	AML/CTRL
1.085	1.103:1.067		Unassigned	various, H1	AML/CTRL
0.939, 0.920, 0.902, 0.884	0.957:0.866	m	LDL1/VLDL1	CH3(CH2)n/ CH3CH2CH2C=	AML/CTRL
0.847	0.865:0.829	m	LDL1/VLDL1	CH3(CH2)n/ CH3CH2CH2C=	AML/CTRL
0.792, 0.774, 0.756	0.810:0.738	m	Cholesterol-VLDL	C18-CH3	AML/CTRL
0.628, 0.619	0.646:0.601		Unassigned	various, H1	AML/CTRL
* spectral bin length is 0.018 ppm
