# Supplementary material for: Integrated genomic-metabolic classification of acute myeloid leukemia defines a subgroup with NPM1 and cohesin/DNA damage mutations
Source: Leukemia. 2021 Jun 30;35(10):2813–26. doi: 10.1038/s41375-021-01318-x (PMC8478658; doi:10.1038/s41375-021-01318-x)
Supplement: Supplementary file 5 — Table S4 [file 41375_2021_1318_MOESM5_ESM.xlsx]

## Sheet: S4-urine NMR
Table S4. Urine leukemia assignments of major resonances detected in 1H-NMR spectra from human urine samples.
Number of Bin in ppm*	Spectrum interval	Multiplicity	Compound	Assignment	Analysis
10.290, 10.272, 10.254	10.309:10.235		Unassigned	various, H1	AML/CTRL
10.162, 10.144, 10.126, 10.1079, 10.089, 10.071, 10.053, 10.034	10.180:10.016		Unassigned	various, H1	AML/CTRL
9.943, 9.924, 9.906, 9.888, 9.870, 9.851, 9.833, 9.815, 9.796, 9.778	9.961:9.760		Unassigned	various, H1	AML/CTRL
9.632, 9.614, 9.595, 9.577, 9.559, 9.540, 9.522, 9.504, 9.485, 9.467, 9.449, 9.431, 9.412	9.650:9.394		Unassigned	various, H1	AML/CTRL
9.339	9.357: 9.321		Unassigned	various, H1	AML/CTRL
9.248, 9.229, 9.211, 9.193, 9.175	9.266:9.156		Unassigned	various, H1	AML/CTRL
8.516	8.534:8.498	s	Hippurate	NH	AML/CTRL
7.839, 7.821	7.858:7.803	m	Hippurate	H4	AML/CTRL
7.656, 7.638	7.675:7.620	m	Hippurate	H3, H5	AML/CTRL
7.565, 7.547, 7.528, 7.510	7.583:7.492	m	Hippurate	H2, H6	AML/CTRL
7.473, 7.455, 7.437, 7.418, 7.400	7.492:7.382	m	Phenylalanine / N-Phenylacetylglicine	H3,H5 / H3,H5	AML/CTRL
7.492, 7.473, 7.455, 7.437	7.510:7.418		Unassigned	various, H1	AML/CTRL
7.382,7.36	7.400:7.345		Phenylalanine / N-Phenylacetylglicine	H4 / H2, H4, H6	AML/CTRL
6.851, 6.815, 6.797, 6.778, 6.760, 6.742	6.870:6.723		Unassigned	various, H1	AML/CTRL
6.156, 6.138, 6.120	6.175:6.101		Unassigned	various, H1	AML/CTRL
5.452	5.470:5.433		Unassigned	various, H1	AML/CTRL
5.342, 5.324	5.360:5.305		Unassigned	various, H1	AML/CTRL
5.159	5.177:5141		Unassigned	various, H1	AML/CTRL
4.099, 4.081, 4.062	4.118:4.044	s	Creatinine	CH3	AML/CTRL
4.008	4.026:3.989		Unassigned	various, H1	AML/CTRL
3.551,3.496	3.569:3.514	s	Glycine	CH2	AML/CTRL
3.514, 3.496	3.532:3.477		Unassigned	various, H1	AML/CTRL
3.067, 3.030	3.085:3.011	s	Creatinine	CH2	AML/CTRL
2.563, 2.544, 2.526, 2.490	2.581:2.471	d, d	Citrate	CH2, CH2	AML/CTRL
2.380, 2.362	2.398:2.343		Unassigned	various, H1	AML/CTRL
2.087, 2.069	2.105:2.051		Unassigned	various, H1	AML/CTRL
1.209, 1.191	1.227:1.173	d	3-Aminoisobutyrate	CH3	AML/CTRL
0.972, 0.953, 0.935	0.991:0.917		Unassigned	various, H1	AML/CTRL
0.807	0.825:0.788		Unassigned	various, H1	AML/CTRL
0.624, 0.605	0.642:0.587		Unassigned	various, H1	AML/CTRL
0.514	0.532:0.496		Unassigned	various, H1	AML/CTRL
* spectral bin length is 0.0183 ppm
