# Supplementary material for: Integrated genomic-metabolic classification of acute myeloid leukemia defines a subgroup with NPM1 and cohesin/DNA damage mutations
Source: Leukemia. 2021 Jun 30;35(10):2813–26. doi: 10.1038/s41375-021-01318-x (PMC8478658; doi:10.1038/s41375-021-01318-x)
Supplement: Supplementary file 6 — Table S11 [file 41375_2021_1318_MOESM6_ESM.xlsx]

## Sheet: S11-MS 3 clusters
Table S11. Metabolites showing a differential distribution across the three MS metabolic clusters.
Super-pathway	Sub-pathway	Metabolite	3-clusters FDR q	MS cluster 1 vs. 2		MS cluster 1 vs. 3		MS cluster 2 vs. 3
				FC	FDR	FC	FDR	FC	FDR
Amino Acid	Alanine and Aspartate Metabolism	asparagine	6.50013e-06	0.0905114	3.18974e-08	0.433219	0.000601268	4.78635	1.35889e-06
Amino Acid	Alanine and Aspartate Metabolism	N-acetylalanine	5.84146e-06	0.0541047	8.66028e-08	0.345894	0.00103431	6.39306	1.67073e-06
Amino Acid	Alanine and Aspartate Metabolism	alanine	8.69022e-06	0.0887655	3.20499e-05	0.36873	3.20499e-05	4.15397	0.00153223
Amino Acid	Alanine and Aspartate Metabolism	aspartate	0.000590584	0.154032	0.000536154	ns	ns	3.79659	0.0032683
Amino Acid	Alanine and Aspartate Metabolism	N-acetylaspartate (NAA)	0.00868769	0.176248	0.00745229	0.42468	0.047186	ns	ns
Amino Acid	Creatine Metabolism	creatinine	0.00015661	0.0626324	3.80619e-05	0.331055	0.0217414	5.28569	3.80619e-05
Amino Acid	Creatine Metabolism	creatine	0.0010384	0.174304	0.000477457	ns	ns	3.02434	0.00390618
Amino Acid	Glutamate Metabolism	glutamate	6.17562e-05	0.120877	4.33285e-06	ns	ns	4.65501	2.43342e-05
Amino Acid	Glutamate Metabolism	pyroglutamine	2.62916e-05	0.0318779	3.88347e-05	0.468261	0.00153459	14.6892	0.000157957
Amino Acid	Glutamate Metabolism	glutamine	0.000146801	0.050855	0.00024618	0.314727	0.00024618	6.18872	0.00446865
Amino Acid	Glutamate Metabolism	beta-citrylglutamate	0.0109836	0.121209	0.0479395	ns	ns	5.73374	0.0484201
Amino Acid	Glutathione Metabolism	glutathione, oxidized (GSSG)	6.50013e-06	0.0713895	5.5832e-07	0.391676	0.000208806	5.48647	4.58643e-05
Amino Acid	Glutathione Metabolism	cysteine-glutathione disulfide	0.0108963	0.174826	0.00168627	0.343526	0.0218455	ns	ns
Amino Acid	Glutathione Metabolism	glutathione, reduced (GSH)	0.0293038	0.0967019	0.0185446	ns	ns	7.26927	0.0185446
Amino Acid	Glutathione Metabolism	5-oxoproline	0.00616434	0.1549	0.0240439	ns	ns	3.69246	0.0391902
Amino Acid	Glycine, Serine and Threonine Metabolism	threonine	5.84146e-06	0.0737765	1.25409e-06	0.414279	0.000162696	5.61533	9.43047e-05
Amino Acid	Glycine, Serine and Threonine Metabolism	N-acetylthreonine	5.84146e-06	0.0620422	1.61087e-06	0.36983	0.000128101	5.96094	8.4297e-05
Amino Acid	Glycine, Serine and Threonine Metabolism	N-acetylserine	1.50148e-05	0.0438869	7.08861e-06	0.346115	0.00263068	7.88653	0.000248735
Amino Acid	Glycine, Serine and Threonine Metabolism	serine	3.90328e-05	0.112642	0.000373815	0.404109	0.000614081	3.58756	0.00592376
Amino Acid	Glycine, Serine and Threonine Metabolism	glycine	0.000121261	0.142759	0.000403869	0.457647	0.00293172	3.20572	0.00571629
Amino Acid	Glycine, Serine and Threonine Metabolism	betaine	0.00147817	0.0878027	0.0032521	0.379321	0.0188552	4.32015	0.0188552
Amino Acid	Histidine Metabolism	histidine	5.84146e-06	0.0598285	9.48336e-08	0.370187	0.000143382	6.18746	1.67507e-05
Amino Acid	Leucine, Isoleucine and Valine Metabolism	valine	0.000346966	0.0617363	4.5203e-05	0.329536	0.0240623	5.33779	2.54521e-07
Amino Acid	Leucine, Isoleucine and Valine Metabolism	isoleucine	7.77561e-06	0.0645436	6.48875e-07	0.371214	0.000656071	5.75137	7.43656e-05
Amino Acid	Leucine, Isoleucine and Valine Metabolism	leucine	9.76893e-06	0.0716439	4.30401e-05	0.327286	0.000601526	4.56824	0.00178014
Amino Acid	Leucine, Isoleucine and Valine Metabolism	beta-hydroxyisovalerate	0.0262278	ns	ns	ns	ns	ns	ns
Amino Acid	Lysine Metabolism	lysine	5.84146e-06	0.0726234	1.06815e-06	0.34101	0.000166738	4.6956	0.000166738
Amino Acid	Methionine, Cysteine, SAM and Taurine Metabolism	N-acetylmethionine	1.16242e-05	0.0649146	1.3634e-08	0.260173	9.80759e-06	4.00793	2.76808e-06
Amino Acid	Methionine, Cysteine, SAM and Taurine Metabolism	S-adenosylhomocysteine (SAH)	0.000159257	0.0880456	1.52539e-07	0.36008	0.000710551	4.0897	3.64222e-06
Amino Acid	Methionine, Cysteine, SAM and Taurine Metabolism	taurine	1.12977e-05	0.0935707	3.42268e-07	0.366069	0.000202227	3.91221	4.67012e-05
Amino Acid	Methionine, Cysteine, SAM and Taurine Metabolism	N-acetyltaurine	0.00100905	0.0830541	2.334e-06	0.162118	2.42019e-05	ns	ns
Amino Acid	Methionine, Cysteine, SAM and Taurine Metabolism	cysteine	0.00117089	0.032039	4.29434e-06	0.372568	0.0268347	11.6286	2.54409e-05
Amino Acid	Methionine, Cysteine, SAM and Taurine Metabolism	methionine	0.000395271	0.138804	0.0114789	0.41081	0.00107543	ns	ns
Amino Acid	Methionine, Cysteine, SAM and Taurine Metabolism	hypotaurine	0.028471	0.118713	0.0294435	ns	ns	5.40247	0.0294435
Amino Acid	Phenylalanine Metabolism	phenylalanine	5.84146e-06	0.0497906	2.15296e-08	0.321673	0.000223775	6.46052	3.40608e-06
Amino Acid	Polyamine Metabolism	spermidine	0.00403941	0.108289	0.00168328	0.370988	0.0380482	3.42592	0.0158809
Amino Acid	Polyamine Metabolism	(N(1) + N(8))-acetylspermidine	0.0455865	0.0776379	0.0137284	ns	ns	5.70741	0.00464438
Amino Acid	Tryptophan Metabolism	tryptophan	5.84146e-06	0.0495345	1.7647e-09	0.349227	0.000131594	7.05018	7.66573e-09
Amino Acid	Tryptophan Metabolism	C-glycosyltryptophan	0.00334701	0.153725	0.00232697	0.216742	0.00465502	ns	ns
Amino Acid	Tyrosine Metabolism	tyrosine	5.84146e-06	0.0519121	7.18037e-09	0.313674	1.03804e-05	6.04239	2.84827e-06
Amino Acid	Urea cycle; Arginine and Proline Metabolism	arginine	5.84146e-06	0.0627034	2.99866e-07	0.324954	0.000105379	5.1824	6.93522e-05
Amino Acid	Urea cycle; Arginine and Proline Metabolism	proline	6.50013e-06	0.0900782	1.42534e-06	0.405262	8.84125e-05	4.499	8.84125e-05
Amino Acid	Urea cycle; Arginine and Proline Metabolism	trans-4-hydroxyproline	8.03878e-05	0.0786864	1.51511e-05	0.497082	0.0190865	6.31725	0.000210197
Amino Acid	Urea cycle; Arginine and Proline Metabolism	citrulline	0.000558716	0.133813	0.00216685	0.470146	0.0127356	3.51347	0.0127356
Amino Acid	Urea cycle; Arginine and Proline Metabolism	dimethylarginine (SDMA + ADMA)	0.0107282	0.296781	0.0138537	0.422184	0.0375225	ns	ns
Amino Acid	Urea cycle; Arginine and Proline Metabolism	ornithine	0.0173598	0.24331	0.0376293	ns	ns	ns	ns
Carbohydrate	Aminosugar Metabolism	N-acetylneuraminate	0.000638821	0.105603	0.000349776	ns	ns	4.70864	2.42606e-06
Carbohydrate	Aminosugar Metabolism	glucuronate	0.00825711	0.0921926	0.0018628	ns	ns	3.88481	1.06592e-05
Carbohydrate	Aminosugar Metabolism	erythronate	4.65604e-05	0.112786	0.000203884	0.352791	0.00249605	3.12797	0.00722944
Carbohydrate	Aminosugar Metabolism	N-acetylglucosamine/N-acetylgalactosamine	0.0142575	0.108443	0.00717872	ns	ns	2.81291	0.00717872
Carbohydrate	Fructose, Mannose and Galactose Metabolism	mannitol/sorbitol	0.0479988	ns	ns	ns	ns	ns	ns
Carbohydrate	Glycolysis, Gluconeogenesis, and Pyruvate Metabolism	3-phosphoglycerate	0.000881834	0.0822903	0.000352346	0.431542	0.0201682	5.24415	0.00371251
Carbohydrate	Glycolysis, Gluconeogenesis, and Pyruvate Metabolism	lactate	0.00807385	0.193646	0.0296243	0.4851	0.0296243	ns	ns
Carbohydrate	Nucleotide Sugar	UDP-N-acetylglucosamine/galactosamine	0.00807385	0.115397	0.00375032	ns	ns	3.44686	0.00248361
Carbohydrate	Pentose Metabolism	arabitol/xylitol	0.0118752	0.106704	0.00462178	ns	ns	4.01391	2.509e-07
Carbohydrate	Pentose Metabolism	ribonate	0.00200077	0.0747112	0.000211436	ns	ns	4.97464	0.000211436
Carbohydrate	Pentose Metabolism	arabonate/xylonate	0.0146986	0.116793	0.00823993	ns	ns	3.77183	0.00823993
Carbohydrate	Pentose Metabolism	ribulonate/xylulonate	0.0232873	0.11504	0.0218566	ns	ns	3.99431	0.0218566
Cofactors and Vitamins	Ascorbate and Aldarate Metabolism	threonate	0.000256964	0.135175	0.000160299	ns	ns	3.75912	0.00211369
Cofactors and Vitamins	Ascorbate and Aldarate Metabolism	gulonate	0.0084977	0.0544874	0.00148329	ns	ns	5.87313	0.00371101
Cofactors and Vitamins	Nicotinate and Nicotinamide Metabolism	adenosine 5'-diphosphoribose (ADP-ribose)	0.00173536	0.101828	0.000242472	ns	ns	5.79961	1.4198e-08
Cofactors and Vitamins	Nicotinate and Nicotinamide Metabolism	nicotinamide	4.15727e-05	0.126045	1.15332e-05	ns	ns	3.99415	5.89761e-08
Cofactors and Vitamins	Pantothenate and CoA Metabolism	pantothenate	0.00697785	0.233944	0.0452287	0.493687	0.0167683	ns	ns
Cofactors and Vitamins	Riboflavin Metabolism	flavin adenine dinucleotide (FAD)	0.0064181	0.273843	0.00360836	ns	ns	ns	ns
Cofactors and Vitamins	Tocopherol Metabolism	alpha-tocopherol	0.000287146	0.124302	0.00221882	0.46756	0.00559966	3.76149	0.0119587
Energy	Oxidative Phosphorylation	phosphate	0.0315104	ns	ns	ns	ns	ns	ns
Energy	TCA Cycle	alpha-ketoglutarate	0.000544973	0.0921459	0.000201518	0.416696	0.0215878	4.52214	0.00244362
Energy	TCA Cycle	2-methylcitrate/homocitrate	0.00247776	0.13038	0.00143545	ns	ns	4.48166	0.00133989
Energy	TCA Cycle	malate	0.0037162	0.198425	0.00917888	ns	ns	ns	ns
Energy	TCA Cycle	aconitate [cis or trans]	0.01048	0.117446	0.0119303	ns	ns	4.00803	0.0381667
Energy	TCA Cycle	succinate	0.026922	ns	ns	ns	ns	ns	ns
Energy	TCA Cycle	citrate	0.026922	ns	ns	ns	ns	ns	ns
Lipid	Carnitine Metabolism	deoxycarnitine	3.42739e-05	0.053518	5.98902e-06	0.389027	0.00298668	7.26909	0.000161757
Lipid	Carnitine Metabolism	carnitine	0.00089886	0.11614	0.00032565	0.498046	0.0282085	4.28834	0.00294033
Lipid	Ceramides	N-palmitoyl-sphingosine (d18:1/16:0)	0.000135643	0.062565	2.41878e-05	0.383885	0.00336425	6.13578	0.000512254
Lipid	Ceramides	lactosyl-N-palmitoyl-sphingosine (d18:1/16:0)	0.00224731	0.0814656	0.000513975	0.372567	0.0436512	4.57331	0.00327448
Lipid	Fatty Acid Metabolism(Acyl Carnitine)	acetylcarnitine (C2)	0.0037162	0.130072	0.000616857	ns	ns	3.98884	0.00199605
Lipid	Fatty Acid Metabolism(Acyl Carnitine)	palmitoylcarnitine (C16)	0.0143877	0.106006	0.0340026	ns	ns	ns	ns
Lipid	Fatty Acid, Dicarboxylate	2-hydroxyglutarate	0.0180003	ns	ns	ns	ns	ns	ns
Lipid	Glycerolipid Metabolism	glycerophosphoglycerol	5.85744e-05	0.119425	6.59188e-05	0.491425	0.0173796	4.11493	0.000994873
Lipid	Inositol Metabolism	myo-inositol	0.00015661	0.122793	1.35447e-05	0.40007	0.00991047	3.25808	4.67159e-05
Lipid	Long Chain Fatty Acid	eicosenoate (20:1)	0.00345381	0.196684	0.0147102	ns	ns	2.8012	0.0413837
Lipid	Long Chain Fatty Acid	oleate/vaccenate (18:1)	0.00561863	0.200112	0.0219089	0.492501	0.0211481	ns	ns
Lipid	Long Chain Fatty Acid	erucate (22:1n9)	0.0411409	ns	ns	ns	ns	ns	ns
Lipid	Lysophospholipid	1-stearoyl-GPE (18:0)	4.87958e-05	0.0561895	9.31963e-08	0.284537	0.000173128	5.06389	8.16984e-06
Lipid	Lysophospholipid	1-oleoyl-GPE (18:1)	0.0044185	0.174168	0.00121697	ns	ns	2.88061	9.05189e-06
Lipid	Lysophospholipid	1-arachidonoyl-GPE (20:4n6)	0.000101715	0.111013	0.000161085	ns	ns	4.63756	0.00169242
Lipid	Lysophospholipid	1-oleoyl-GPC (18:1)	0.00250925	0.0831125	0.000204785	ns	ns	4.65053	0.000199794
Lipid	Lysophospholipid	1-stearoyl-GPC (18:0)	0.00200077	0.0950426	0.00276188	0.416032	0.0147383	4.37732	0.0147383
Lipid	Lysophospholipid	1-stearoyl-GPI (18:0)	0.00344763	0.114265	0.0020864	ns	ns	5.00236	0.0020864
Lipid	Lysophospholipid	1-palmitoyl-GPC (16:0)	0.00384572	0.129943	0.00754043	ns	ns	4.12412	0.0140699
Lipid	Lysophospholipid	1-arachidonoyl-GPI (20:4)	0.0431907	ns	ns	ns	ns	3.03996	0.00863455
Lipid	Lysoplasmalogen	1-(1-enyl-palmitoyl)-GPE (P-16:0)	7.07867e-05	0.0383121	1.65935e-06	0.217825	0.000536537	5.68553	0.000168256
Lipid	Lysoplasmalogen	1-(1-enyl-stearoyl)-GPE (P-18:0)	0.0470054	0.173576	0.025468	ns	ns	2.25576	0.000331732
Lipid	Mevalonate Metabolism	3-hydroxy-3-methylglutarate	0.0215619	0.213774	0.0414271	ns	ns	ns	ns
Lipid	Monoacylglycerol	1-linoleoylglycerol (18:2)	0.0458541	0.183777	0.00736785	ns	ns	2.92369	0.0004334
Lipid	Phosphatidylcholine (PC)	1-linoleoyl-2-arachidonoyl-GPC (18:2/20:4n6)	0.000159257	0.083376	1.82448e-07	ns	ns	6.52783	1.78091e-10
Lipid	Phosphatidylcholine (PC)	1-oleoyl-2-docosahexaenoyl-GPC (18:1/22:6)	6.78547e-05	0.0460538	6.64914e-09	0.344639	0.000497029	7.4834	4.15392e-08
Lipid	Phosphatidylcholine (PC)	1-palmitoyl-2-docosahexaenoyl-GPC (16:0/22:6)	8.69022e-06	0.0479523	1.90089e-08	0.378786	0.00028174	7.89921	7.30793e-07
Lipid	Phosphatidylcholine (PC)	1-palmitoyl-2-arachidonoyl-GPC (16:0/20:4n6)	1.16242e-05	0.0728032	1.71792e-07	0.465486	0.00392484	6.39376	8.21833e-06
Lipid	Phosphatidylcholine (PC)	1-palmitoyl-2-dihomo-linolenoyl-GPC (16:0/20:3n3 or 6)	1.61875e-05	0.0722923	1.82314e-07	0.448099	0.0034643	6.19844	4.59291e-06
Lipid	Phosphatidylcholine (PC)	1-palmitoyl-2-linoleoyl-GPC (16:0/18:2)	5.84146e-06	0.0849844	4.94485e-07	0.398862	0.000193806	4.69335	8.1016e-05
Lipid	Phosphatidylcholine (PC)	1-stearoyl-2-linoleoyl-GPC (18:0/18:2)	8.69022e-06	0.0777072	9.37054e-07	0.394046	0.00171174	5.0709	7.19043e-05
Lipid	Phosphatidylcholine (PC)	1-stearoyl-2-docosahexaenoyl-GPC (18:0/22:6)	4.15727e-05	0.0483874	1.10719e-06	0.425458	0.010639	8.79273	1.58668e-05
Lipid	Phosphatidylcholine (PC)	1,2-dilinoleoyl-GPC (18:2/18:2)	0.000810165	0.0734934	1.51607e-06	0.380152	0.00807523	5.1726	1.16086e-05
Lipid	Phosphatidylcholine (PC)	1,2-dipalmitoyl-GPC (16:0/16:0)	5.84146e-06	0.073423	5.31821e-06	0.398939	8.38224e-05	5.43344	0.000169479
Lipid	Phosphatidylcholine (PC)	1-palmitoyl-2-oleoyl-GPC (16:0/18:1)	1.66527e-05	0.103652	6.8973e-06	ns	ns	4.85567	0.000159386
Lipid	Phosphatidylcholine (PC)	1-stearoyl-2-arachidonoyl-GPC (18:0/20:4)	6.49548e-05	0.0918593	1.01081e-05	ns	ns	6.33204	9.77114e-05
Lipid	Phosphatidylcholine (PC)	1-oleoyl-2-linoleoyl-GPC (18:1/18:2)	9.76893e-06	0.0741559	1.69898e-05	0.436484	0.00097495	5.88603	0.000466947
Lipid	Phosphatidylcholine (PC)	1-palmitoyl-2-stearoyl-GPC (16:0/18:0)	1.40379e-05	0.0835143	2.68398e-05	0.470557	0.00316932	5.63445	0.000565358
Lipid	Phosphatidylcholine (PC)	1-stearoyl-2-oleoyl-GPC (18:0/18:1)	6.00586e-05	0.140702	7.34098e-05	ns	ns	4.14575	0.000615371
Lipid	Phosphatidylcholine (PC)	1-palmitoyl-2-palmitoleoyl-GPC (16:0/16:1)	1.61875e-05	0.0509779	8.10673e-05	0.429788	0.00264145	8.43087	0.000951071
Lipid	Phosphatidylcholine (PC)	1,2-dioleoyl-GPC (18:1/18:1)	0.000105805	0.100746	8.33609e-05	ns	ns	5.28029	0.000839887
Lipid	Phosphatidylcholine (PC)	1-myristoyl-2-palmitoyl-GPC (14:0/16:0)	0.0250449	0.169095	0.0326549	ns	ns	4.5672	0.0026406
Lipid	Phosphatidylethanolamine (PE)	1-stearoyl-2-docosahexaenoyl-GPE (18:0/22:6)	6.17562e-05	0.0434608	2.345e-08	0.367223	0.00152256	8.44952	8.56316e-08
Lipid	Phosphatidylethanolamine (PE)	1-palmitoyl-2-linoleoyl-GPE (16:0/18:2)	9.76893e-06	0.0522265	5.12207e-08	0.279527	8.71679e-06	5.35221	8.71679e-06
Lipid	Phosphatidylethanolamine (PE)	1-palmitoyl-2-arachidonoyl-GPE (16:0/20:4)	1.24886e-05	0.0703804	3.95961e-07	0.43252	0.00572672	6.14545	3.99282e-06
Lipid	Phosphatidylethanolamine (PE)	1-stearoyl-2-arachidonoyl-GPE (18:0/20:4)	2.47892e-05	0.0925348	4.13788e-07	ns	ns	5.65942	7.33076e-07
Lipid	Phosphatidylethanolamine (PE)	1-stearoyl-2-oleoyl-GPE (18:0/18:1)	1.16242e-05	0.0729233	1.70031e-05	0.458737	0.0034632	6.29068	0.000426031
Lipid	Phosphatidylethanolamine (PE)	1-stearoyl-2-linoleoyl-GPE (18:0/18:2)	2.62916e-05	0.0683456	4.16549e-05	0.494453	0.0107887	7.2346	0.00057041
Lipid	Phosphatidylethanolamine (PE)	1-oleoyl-2-docosahexaenoyl-GPE (18:1/22:6)	0.0457655	0.159134	0.0305798	ns	ns	5.64771	4.76913e-05
Lipid	Phosphatidylethanolamine (PE)	1-palmitoyl-2-oleoyl-GPE (16:0/18:1)	3.3614e-05	0.0818346	8.76223e-05	0.455119	0.018332	5.56145	0.00126056
Lipid	Phosphatidylethanolamine (PE)	1-palmitoyl-2-docosahexaenoyl-GPE (16:0/22:6)	0.00702359	0.113543	0.000922177	ns	ns	3.32294	9.64101e-05
Lipid	Phosphatidylethanolamine (PE)	1-oleoyl-2-arachidonoyl-GPE (18:1/20:4)	6.78547e-05	0.0662064	9.74632e-05	0.460323	0.0132515	6.95284	0.00118373
Lipid	Phosphatidylethanolamine (PE)	1-oleoyl-2-linoleoyl-GPE (18:1/18:2)	6.74601e-05	0.0732075	0.000180205	0.375694	0.00123159	5.13191	0.002249
Lipid	Phosphatidylethanolamine (PE)	1,2-dioleoyl-GPE (18:1/18:1)	0.000666214	0.0623473	0.00450677	ns	ns	7.68501	0.014288
Lipid	Phosphatidylinositol (PI)	1-stearoyl-2-arachidonoyl-GPI (18:0/20:4)	7.62166e-06	0.0719077	5.33443e-05	0.478142	0.00169625	6.64939	0.000742249
Lipid	Phosphatidylserine (PS)	1-stearoyl-2-oleoyl-GPS (18:0/18:1)	5.84146e-06	0.091368	1.07305e-06	0.423261	0.000659073	4.63249	0.000143705
Lipid	Phosphatidylserine (PS)	1-stearoyl-2-arachidonoyl-GPS (18:0/20:4)	6.78547e-05	0.0963729	0.000272178	0.465369	0.00209531	4.82884	0.00209531
Lipid	Phospholipid Metabolism	phosphoethanolamine	6.78547e-05	0.129155	6.231e-05	ns	ns	4.1106	0.00110015
Lipid	Phospholipid Metabolism	glycerophosphoinositol	0.0252738	0.173749	0.00274941	ns	ns	3.78853	9.64976e-05
Lipid	Phospholipid Metabolism	glycerophosphorylcholine (GPC)	7.09436e-05	0.0790435	0.000136699	ns	ns	6.39553	0.00101677
Lipid	Phospholipid Metabolism	glycerophosphoethanolamine	0.00095725	0.0824738	0.000883776	ns	ns	5.35887	0.00524519
Lipid	Phospholipid Metabolism	choline phosphate	0.00189348	0.190744	0.00180643	ns	ns	3.54724	0.0041378
Lipid	Phospholipid Metabolism	choline	0.00330705	0.232519	0.00477562	ns	ns	2.22647	0.03317
Lipid	Plasmalogen	1-(1-enyl-palmitoyl)-2-arachidonoyl-GPE (P-16:0/20:4)	5.84146e-06	0.0845081	9.21095e-08	0.413634	0.000144039	4.89461	1.82178e-05
Lipid	Plasmalogen	1-(1-enyl-palmitoyl)-2-oleoyl-GPE (P-16:0/18:1)	8.69022e-06	0.0741884	2.08539e-07	0.370363	0.000157465	4.99219	2.22322e-05
Lipid	Plasmalogen	1-(1-enyl-stearoyl)-2-arachidonoyl-GPE (P-18:0/20:4)	6.611e-06	0.086935	2.56279e-07	0.41551	0.000160487	4.77955	2.36109e-05
Lipid	Plasmalogen	1-(1-enyl-palmitoyl)-2-arachidonoyl-GPC (P-16:0/20:4)	5.11595e-05	0.0347214	6.87921e-05	0.353629	0.000543209	10.1848	0.000505955
Lipid	Plasmalogen	1-(1-enyl-stearoyl)-2-oleoyl-GPE (P-18:0/18:1)	0.000121261	0.0808936	9.76447e-05	0.306037	0.000101729	3.78321	0.00397723
Lipid	Plasmalogen	1-(1-enyl-palmitoyl)-2-palmitoyl-GPC (P-16:0/16:0)	0.0278858	0.229017	0.00366889	ns	ns	2.78713	0.000108206
Lipid	Polyunsaturated Fatty Acid (n3 and n6)	arachidonate (20:4n6)	6.47343e-06	0.0821412	1.6975e-05	0.383811	7.73522e-06	4.67257	0.000432451
Lipid	Polyunsaturated Fatty Acid (n3 and n6)	dihomo-linolenate (20:3n3 or n6)	0.0001115	0.0665892	1.6354e-05	0.318603	0.000530771	4.7846	0.000697349
Lipid	Polyunsaturated Fatty Acid (n3 and n6)	dihomo-linoleate (20:2n6)	0.000164161	0.0909548	0.00027149	0.434543	0.00378011	4.77757	0.00332915
Lipid	Polyunsaturated Fatty Acid (n3 and n6)	linoleate (18:2n6)	0.00291446	0.194666	0.01117	0.492205	0.00676274	ns	ns
Lipid	Polyunsaturated Fatty Acid (n3 and n6)	eicosapentaenoate (EPA; 20:5n3)	0.0110243	0.196558	0.0283062	0.463615	0.0171201	ns	ns
Lipid	Polyunsaturated Fatty Acid (n3 and n6)	linolenate [alpha or gamma; (18:3n3 or 6)]	0.0159849	0.1874	0.0301956	0.443431	0.0301956	ns	ns
Lipid	Sphingolipid Metabolism	sphingomyelin (d18:1/17:0, d17:1/18:0, d19:1/16:0)	3.96809e-05	0.036601	2.42005e-06	0.122796	2.67446e-07	3.35499	0.00889315
Lipid	Sphingolipid Metabolism	sphingomyelin (d18:2/24:1, d18:1/24:2)	5.84146e-06	0.0575961	8.74718e-07	0.362141	0.000140851	6.28759	9.97289e-05
Lipid	Sphingolipid Metabolism	palmitoyl dihydrosphingomyelin (d18:0/16:0)	6.47343e-06	0.0401404	1.23528e-06	0.286779	6.36546e-05	7.14439	8.73304e-05
Lipid	Sphingolipid Metabolism	palmitoyl sphingomyelin (d18:1/16:0)	5.84146e-06	0.0739639	1.5509e-06	0.376621	5.16724e-05	5.09196	0.000124989
Lipid	Sphingolipid Metabolism	sphingomyelin (d18:1/24:1, d18:2/24:0)	5.84146e-06	0.0657716	2.32529e-06	0.384908	5.91057e-05	5.85219	8.6692e-05
Lipid	Sphingolipid Metabolism	lignoceroyl sphingomyelin (d18:1/24:0)	9.76893e-06	0.0609144	2.83568e-05	0.410395	0.000363788	6.73724	0.000363788
Lipid	Sphingolipid Metabolism	sphingomyelin (d17:1/16:0, d18:1/15:0, d16:1/17:0)	9.03181e-05	0.0829991	4.41793e-05	0.390834	0.0011322	4.70889	0.0011322
Lipid	Sphingolipid Metabolism	sphingosine	0.000574052	0.108138	5.70409e-05	0.409674	0.0237381	3.78845	0.000128154
Lipid	Sphingolipid Metabolism	stearoyl sphingomyelin (d18:1/18:0)	1.42829e-05	0.0573291	8.68791e-05	0.397346	0.00227093	6.93097	0.00153058
Lipid	Sphingolipid Metabolism	sphingomyelin (d18:2/16:0, d18:1/16:1)	3.42739e-05	0.0922002	0.000171913	ns	ns	5.84249	0.00114989
Lipid	Sphingolipid Metabolism	behenoyl sphingomyelin (d18:1/22:0)	0.000101715	0.070903	0.000500121	0.422663	0.000500121	5.96114	0.0043409
Lipid	Sphingolipid Metabolism	sphingomyelin (d18:1/14:0, d16:1/16:0)	0.00427805	0.193965	0.00289042	ns	ns	3.58508	0.00289818
Lipid	Sterol	cholesterol	5.84146e-06	0.0857875	3.97251e-07	0.466996	0.000724912	5.44363	4.80205e-05
Nucleotide	Purine Metabolism, (Hypo)Xanthine/Inosine containing	hypoxanthine	5.84146e-06	0.0623308	1.45973e-08	0.349187	0.000209825	5.60216	7.31204e-07
Nucleotide	Purine Metabolism, (Hypo)Xanthine/Inosine containing	inosine	0.000701335	0.054448	0.000366761	0.226011	0.00598994	4.15095	0.0113491
Nucleotide	Purine Metabolism, (Hypo)Xanthine/Inosine containing	2'-deoxyinosine	0.0397195	ns	ns	ns	ns	ns	ns
Nucleotide	Purine Metabolism, Adenine containing	adenine	1.61875e-05	0.0973763	2.65795e-08	0.448526	0.000192764	4.60611	8.64477e-07
Nucleotide	Purine Metabolism, Adenine containing	adenosine 5'-monophosphate (AMP)	3.06453e-05	0.0937764	9.86081e-07	ns	ns	5.73579	4.39245e-06
Nucleotide	Purine Metabolism, Adenine containing	adenosine 2'-monophosphate (2'-AMP)	0.00403941	0.0982959	0.00123925	ns	ns	4.73931	0.000288442
Nucleotide	Purine Metabolism, Adenine containing	adenosine 3'-monophosphate (3'-AMP)	0.000548847	0.0297573	0.00175787	0.189685	0.0245596	6.3744	0.023396
Nucleotide	Purine Metabolism, Adenine containing	adenosine 5'-diphosphate (ADP)	0.0411437	ns	ns	ns	ns	4.3892	0.00866165
Nucleotide	Purine Metabolism, Guanine containing	guanosine 5'- monophosphate (5'-GMP)	1.44801e-05	0.0605746	6.36594e-07	0.30534	8.13976e-05	5.04073	8.13976e-05
Nucleotide	Purine Metabolism, Guanine containing	guanine	3.3614e-05	0.0389352	1.32589e-06	0.273619	0.00102993	7.02757	8.82887e-05
Nucleotide	Purine Metabolism, Guanine containing	guanosine	0.000173498	0.0642518	0.00037408	0.21832	0.000514932	3.39788	0.0230736
Nucleotide	Purine Metabolism, Guanine containing	guanosine 3'-monophosphate (3'-GMP)	0.00115328	0.0359148	0.0004326	0.151817	0.00737778	4.22715	0.0173339
Nucleotide	Purine Metabolism, Guanine containing	guanosine 5'- diphosphate (GDP)	0.0327637	ns	ns	ns	ns	3.40067	0.00100474
Nucleotide	Purine Metabolism, Guanine containing	2'-deoxyguanosine	0.00768717	0.0477683	0.00810951	ns	ns	4.70491	0.016895
Nucleotide	Purine Metabolism, Guanine containing	guanosine 2'-monophosphate (2'-GMP)	0.0195273	0.154471	0.0119798	0.290679	0.0360365	ns	ns
Nucleotide	Pyrimidine Metabolism, Cytidine containing	cytidine 5'-monophosphate (5'-CMP)	0.00234918	0.0744727	0.000515644	ns	ns	5.33923	0.000515644
Nucleotide	Pyrimidine Metabolism, Cytidine containing	cytidine 2' or 3'-monophosphate (2' or 3'-CMP)	0.00213576	0.0379005	0.00284437	0.0786912	0.00736462	ns	ns
Nucleotide	Pyrimidine Metabolism, Cytidine containing	cytidine 2',3'-cyclic monophosphate	0.00224731	0.251543	0.0247512	0.281809	0.0247512	ns	ns
Nucleotide	Pyrimidine Metabolism, Thymine containing	thymidine 3'-monophosphate	0.0304713	0.0885334	0.0327468	ns	ns	5.38447	0.0327468
Nucleotide	Pyrimidine Metabolism, Uracil containing	beta-alanine	3.3614e-05	0.0502035	1.69602e-06	0.32951	0.000724623	6.56349	8.50424e-05
Nucleotide	Pyrimidine Metabolism, Uracil containing	uridine 5'-monophosphate (UMP)	1.44801e-05	0.0446682	1.74538e-06	0.419194	0.00306024	9.38462	5.89049e-05
Nucleotide	Pyrimidine Metabolism, Uracil containing	uridine	6.47343e-06	0.0605487	3.27067e-06	0.292697	3.27067e-06	4.83408	0.000431596
Nucleotide	Pyrimidine Metabolism, Uracil containing	uridine-2',3'-cyclic monophosphate	0.000548847	0.0475167	0.000110572	0.215044	0.00846251	4.52566	0.000396352
Nucleotide	Pyrimidine Metabolism, Uracil containing	uridine 3'-monophosphate (3'-UMP)	0.000256964	0.0473285	0.000198293	0.268728	0.0206607	5.67793	0.00175582
Nucleotide	Pyrimidine Metabolism, Uracil containing	uridine 5'-diphosphate (UDP)	0.00069652	0.0537759	0.000310373	ns	ns	9.54516	0.00050043
Nucleotide	Pyrimidine Metabolism, Uracil containing	uridine 2'-monophosphate (2'-UMP)	0.000549973	0.0139813	0.0039226	0.131731	0.0336868	9.42197	0.0336868
Nucleotide	Pyrimidine Metabolism, Uracil containing	pseudouridine	0.0351068	0.171178	0.0249281	ns	ns	ns	ns
Nucleotide	Pyrimidine Metabolism, Uracil containing	uracil	0.0314919	0.138683	0.0116471	ns	ns	2.00244	0.0116471
Peptide	Dipeptide	phenylalanylglycine	6.47343e-06	0.0129028	8.74326e-09	0.14129	7.53182e-06	10.9504	3.94839e-12
Peptide	Dipeptide	valylglycine	9.76893e-06	0.0144338	1.57942e-09	0.160798	1.11338e-05	11.1404	3.5577e-11
Peptide	Dipeptide	leucylglycine	1.19737e-05	0.0124915	7.07094e-09	0.130999	4.60236e-06	10.487	3.25217e-06
Peptide	Dipeptide	tyrosylglycine	0.000287146	0.0321757	7.21974e-05	0.17748	0.00607066	5.51595	3.99445e-07
Peptide	Dipeptide	isoleucylglycine	0.00197454	0.060193	0.00114675	ns	ns	4.7839	8.85683e-07
Peptide	Dipeptide	valylglutamine	0.000951654	0.0239405	7.93209e-05	0.13224	0.00564545	5.52369	4.22342e-05
Peptide	Dipeptide	valylleucine	0.00144569	0.021587	4.60042e-05	0.13929	0.00279348	6.45251	0.00458403
Peptide	Dipeptide	threonylphenylalanine	0.00768717	0.0504448	0.00084071	0.184024	0.0196404	3.64802	0.00084071
Peptide	Dipeptide	phenylalanylalanine	0.0180442	0.060439	0.00805888	ns	ns	ns	ns
Peptide	Dipeptide	leucylglutamine	0.0401255	0.053994	0.00623055	ns	ns	3.28639	0.00623055
