# Supplementary material for: Integrated genomic-metabolic classification of acute myeloid leukemia defines a subgroup with NPM1 and cohesin/DNA damage mutations
Source: Leukemia. 2021 Jun 30;35(10):2813–26. doi: 10.1038/s41375-021-01318-x (PMC8478658; doi:10.1038/s41375-021-01318-x)
Supplement: Supplementary file 8 — Table S13 [file 41375_2021_1318_MOESM8_ESM.xlsx]

## Sheet: S13-IDH model
Table S13. In silico prediction of metabolic alterations induced by IDH mutation in the model.
Object ID	Long Name	Object type	Disrupted Function	Value with genetic perturbation	Baseline Value
cholcoar[x]	(25R)-3Alpha,7Alpha,12Alpha-Trihydroxy-5Beta-Cholestan-26-Oyl Coenzyme A	Metabolite	max_consumption	0	-766.667
CE2243[c]	(2E)-Eicosenoyl Coenzyme A	Metabolite	max_production	745.455	836.364
CE2243[c]	(2E)-Eicosenoyl Coenzyme A	Metabolite	max_consumption	-717.971	-749.42
HC01410[m]	(2E)-Hexenoyl-CoA	Metabolite	max_production	824.561	912.281
HC01415[m]	(2E)-Octenoyl Coenzyme A	Metabolite	max_production	846.454	941.758
3hmbcoa[m]	(2S,3S)-3-Hydroxy-2-Methylbutanoyl Coenzyme A	Metabolite	max_production	911.111	1000
CE5117[m]	(3E,5Z,8Z)-Tetradecatrienoyl Coenzyme A	Metabolite	max_production	881.818	972.727
CE4790[m]	(3S)-3-Hydroxy-Cis-8-Tetradecenoyl Coenzyme A	Metabolite	max_production	881.818	972.727
CE2418[m]	(3S)-3-Hydroxy-Cis,Cis-Palmito-7,10-Dienoyl Coenzyme A	Metabolite	max_production	881.818	972.727
CE2420[m]	(3S)-3-Hydroxydodec-Cis-6-Enoyl Coenzyme A	Metabolite	max_production	881.818	972.727
CE2421[m]	(3S)-3-Hydroxylinoleoyl Coenzyme A	Metabolite	max_production	745.455	836.364
CE2421[m]	(3S)-3-Hydroxylinoleoyl Coenzyme A	Metabolite	max_consumption	-807.245	-870.075
eicostetcoa[c]	(8Z,11Z,14Z,17Z)-Eicosatetraenoyl Coenzyme A	Metabolite	max_production	745.455	836.364
mmcoa_R[m]	(R)-Methylmalonyl Coenzyme A	Metabolite	max_production	820	920
pnto_R[c]	(R)-Pantothenate	Metabolite	max_consumption	-1745.45	-1836.36
25aics[c]	(S)-2-[5-Amino-1-(5-Phospho-D-Ribosyl)Imidazole-4-Carboxamido]Succinate	Metabolite	max_production	674.286	760
3hbcoa[m]	(S)-3-Hydroxybutanoyl Coenzyme A	Metabolite	max_production	911.111	1000
3hddcoa[c]	(S)-3-Hydroxydodecanoyl Coenzyme A	Metabolite	max_production	813.209	907.349
3hddcoa[m]	(S)-3-Hydroxydodecanoyl Coenzyme A	Metabolite	max_production	813.209	907.349
HC01401[m]	(S)-3-Hydroxydodecanoyl-CoA	Metabolite	max_production	848.888	947.762
3hibutcoa[m]	(S)-3-Hydroxyisobutyryl Coenzyme A	Metabolite	max_production	911.111	1000
HC01403[m]	(S)-Hydroxydecanoyl-CoA	Metabolite	max_production	845.408	942.937
mmcoa_S[m]	(S)-Methylmalonyl Coenzyme A	Metabolite	max_production	820	920
lpchol_hs[c]	1-Acyl-Sn-Glycero-3-Phosphocholine	Metabolite	max_production	884.615	1000
lpchol_hs[e]	1-Acyl-Sn-Glycero-3-Phosphocholine	Metabolite	max_production	884.615	1000
pail_hs[c]	1-Phosphatidyl-1D-Myo-Inositol	Metabolite	max_consumption	-1250	-1257.69
pail_hs[n]	1-Phosphatidyl-1D-Myo-Inositol	Metabolite	max_consumption	-1250	-1257.69
pail4p_hs[c]	1-Phosphatidyl-1D-Myo-Inositol 4-Phosphate	Metabolite	max_production	916.667	1000
pail5p_hs[n]	1-Phosphatidyl-1D-Myo-Inositol 5-Phosphate	Metabolite	max_consumption	-1137.25	-1195.65
octd11ecoa[c]	11-Octadecenoyl Coenzyme A	Metabolite	max_production	745.455	836.364
octd11ecoa[m]	11-Octadecenoyl Coenzyme A	Metabolite	max_production	745.455	836.364
mi1345p[c]	1D-Myo-Inositol 1,3,4,5-Tetrakisphosphate	Metabolite	max_consumption	-937.5	-1000
fpram[c]	2-(Formamido)-N1-(5-Phospho-D-Ribosyl)Acetamidine	Metabolite	max_production	907.692	1000
2dr1p[c]	2-Deoxy-D-Ribose 1-Phosphate	Metabolite	max_consumption	-3660	-3960
2maacoa[m]	2-Methylacetoacetyl Coenzyme A	Metabolite	max_production	911.111	1000
2mbcoa[m]	2-Methylbutanoyl Coenzyme A	Metabolite	max_production	911.111	1000
2mb2coa[m]	2-Methylcrotonoyl Coenzyme A	Metabolite	max_production	911.111	1000
2mp2coa[m]	2-Methylprop-2-Enoyl Coenzyme A	Metabolite	max_production	911.111	1000
HC00591[c]	2-Oxoglutaramate	Metabolite	max_consumption	0	-1000
akg[c]	2-Oxoglutarate	Metabolite	max_production	3000	7000
akg[c]	2-Oxoglutarate	Metabolite	max_consumption	-8809.62	-9811.11
akg[m]	2-Oxoglutarate	Metabolite	max_production	3000	5933.33
akg[m]	2-Oxoglutarate	Metabolite	max_consumption	-6915.38	-6925.93
akg[x]	2-Oxoglutarate	Metabolite	max_consumption	0	-1000
xol7a[r]	20-Hydroxycholesterol	Metabolite	max_consumption	0	-766.667
3tetd7ecoa[c]	3-Hydroxy Tetradecenoyl-7 Coenzyme A	Metabolite	max_production	745.455	827.665
3tetd7ecoa[m]	3-Hydroxy Tetradecenoyl-7 Coenzyme A	Metabolite	max_production	745.455	827.665
CE2247[c]	3-Hydroxyeicosanoyl Coenzyme A	Metabolite	max_production	745.455	836.364
CE2247[c]	3-Hydroxyeicosanoyl Coenzyme A	Metabolite	max_consumption	-717.971	-749.42
HC01223[m]	3-Hydroxyisobutyryl Coenzyme A	Metabolite	max_production	911.111	1000
3hpcoa[m]	3-Hydroxypropanoyl Coenzyme A	Metabolite	max_production	911.111	1000
CE4792[m]	3-Oxo-Cis-8-Tetradecenoyl Coenzyme A	Metabolite	max_production	881.818	972.727
CE2424[m]	3-Oxo-Cis,Cis-5,8-Tetradecadienoyl Coenzyme A	Metabolite	max_production	881.818	972.727
CE2422[m]	3-Oxo-Cis,Cis-7,10-Hexadecadienoyl Coenzyme A	Metabolite	max_production	881.818	972.727
HC01408[m]	3-Oxo-Hexanoyl Coenzyme A	Metabolite	max_production	824.561	912.281
HC01406[m]	3-Oxo-Octanoyl Coenzyme A	Metabolite	max_production	842.288	937.911
3odcoa[m]	3-Oxodecanoyl Coenzyme A	Metabolite	max_production	847.502	944.129
3oddcoa[m]	3-Oxododecanoyl Coenzyme A	Metabolite	max_production	851.974	949.638
CE2251[c]	3-Oxoeicosanoyl Coenzyme A	Metabolite	max_production	745.455	836.364
CE2251[c]	3-Oxoeicosanoyl Coenzyme A	Metabolite	max_consumption	-717.971	-749.42
CE0693[m]	3-Oxolaur-6-Cis-Enoyl Coenzyme A	Metabolite	max_production	881.818	972.727
CE0713[m]	3-Oxolinoleoyl Coenzyme A	Metabolite	max_production	911.111	1000
CE0713[m]	3-Oxolinoleoyl Coenzyme A	Metabolite	max_consumption	-791.188	-861.145
3ohdcoa[m]	3-Oxopalmitoyl Coenzyme A	Metabolite	max_production	745.455	836.364
3ohdcoa[x]	3-Oxopalmitoyl Coenzyme A	Metabolite	max_production	745.455	836.364
CE2417[m]	3(S)-Hydroxy-5Z,8Z-Tetradecadienoyl Coenzyme A	Metabolite	max_production	881.818	972.727
cholcoaone[x]	3A,7A,12A-Trihydroxy-5B-24-Oxocholestanoyl Coenzyme A	Metabolite	max_production	0	500
cholcoads[x]	3Alpha,7Alpha,12Alpha-Trihydroxy-5Beta-Cholest-24-Enoyl Coenzyme A	Metabolite	max_consumption	0	-1000
CE4872[m]	3Alpha,7Alpha,12Alpha-Trihydroxy-5Beta-Cholestan-27-Al	Metabolite	max_consumption	0	-766.667
thcholstoic[m]	3Alpha,7Alpha,12Alpha-Trihydroxy-5Beta-Cholestanoate	Metabolite	max_consumption	0	-766.667
thcholstoic[x]	3Alpha,7Alpha,12Alpha-Trihydroxy-5Beta-Cholestanoate	Metabolite	max_consumption	0	-766.667
HC01407[m]	3S-Hydroxy-Hexanoyl Coenzyme A	Metabolite	max_production	824.561	912.281
HC01405[m]	3S-Hydroxy-Octanoyl Coenzyme A	Metabolite	max_production	840.22	937.911
HC01397[m]	3S-Hydroxyhexadecanoyl Coenzyme A	Metabolite	max_production	745.455	836.364
HC01397[x]	3S-Hydroxyhexadecanoyl Coenzyme A	Metabolite	max_production	745.455	836.364
4hbzcoa[m]	4-Hydroxybenzoyl Coenzyme A	Metabolite	max_production	745.455	800
air[c]	5-Amino-1-(5-Phospho-D-Ribosyl)Imidazole	Metabolite	max_production	737.5	831.25
aicar[c]	5-Amino-1-(5-Phospho-D-Ribosyl)Imidazole-4-Carboxamide	Metabolite	max_production	2415.38	2492.31
5aizc[c]	5-Amino-1-(5-Phospho-D-Ribosyl)Imidazole-4-Carboxylate	Metabolite	max_production	737.5	831.25
prpp[c]	5-Phospho-Alpha-D-Ribose 1-Diphosphate	Metabolite	max_production	1924.24	2000
prpp[c]	5-Phospho-Alpha-D-Ribose 1-Diphosphate	Metabolite	max_consumption	-2056.25	-2118.75
pram[c]	5-Phospho-Beta-D-Ribosylamine	Metabolite	max_consumption	-686.667	-786.667
xoltriol[c]	5Beta-Cholestane-3Alpha,7Alpha,12Alpha-Triol	Metabolite	max_consumption	0	-766.667
xoltriol[m]	5Beta-Cholestane-3Alpha,7Alpha,12Alpha-Triol	Metabolite	max_consumption	0	-766.667
xoltetrol[m]	5Beta-Cholestane-3Alpha,7Alpha,12Alpha,26-Tetrol	Metabolite	max_consumption	0	-766.667
tetd7ecoa[m]	7-Tetradecenoyl Coenzyme A	Metabolite	max_production	745.455	836.364
xol7aone[r]	7Alpha-Hydroxycholest-4-En-3-One	Metabolite	max_consumption	0	-766.667
xoldioloneh[c]	7Alpha,12Alpha-Dihydroxy-5Beta-Cholestan-3-One	Metabolite	max_consumption	0	-766.667
xoldiolone[c]	7Alpha,12Alpha-Dihydroxycholest-4-En-3-One	Metabolite	max_consumption	0	-766.667
xoldiolone[r]	7Alpha,12Alpha-Dihydroxycholest-4-En-3-One	Metabolite	max_consumption	0	-766.667
aacoa[c]	Acetoacetyl Coenzyme A	Metabolite	max_production	836.364	927.273
aacoa[m]	Acetoacetyl Coenzyme A	Metabolite	max_production	911.111	1000
aacoa[x]	Acetoacetyl Coenzyme A	Metabolite	max_production	911.111	1000
accoa[c]	Acetyl Coenzyme A	Metabolite	max_production	911.111	1000
accoa[g]	Acetyl Coenzyme A	Metabolite	max_production	911.111	1000
accoa[m]	Acetyl Coenzyme A	Metabolite	max_production	911.111	1000
accoa[n]	Acetyl Coenzyme A	Metabolite	max_production	911.111	1000
accoa[r]	Acetyl Coenzyme A	Metabolite	max_production	911.111	1000
accoa[x]	Acetyl Coenzyme A	Metabolite	max_production	911.111	1000
ach[c]	Acetylcholine	Metabolite	max_production	1858.33	1983.33
ach[n]	Acetylcholine	Metabolite	max_production	1858.33	1983.33
prpncoa[m]	Acryloyl Coenzyme A	Metabolite	max_production	911.111	1000
adp[c]	Adenosine Diphosphate	Metabolite	max_production	2840	2866.67
adp[c]	Adenosine Diphosphate	Metabolite	max_consumption	-3244.44	-3355.56
adp[m]	Adenosine Diphosphate	Metabolite	max_consumption	-1775	-1900
adp[x]	Adenosine Diphosphate	Metabolite	max_production	2649.48	2696.43
amp[c]	Adenosine Monophosphate	Metabolite	max_consumption	-2050	-2300
amp[m]	Adenosine Monophosphate	Metabolite	max_consumption	-1420	-1520
amp[x]	Adenosine Monophosphate	Metabolite	max_production	2000	2500
atp[c]	Adenosine Triphosphate	Metabolite	max_production	2028.57	2150
atp[c]	Adenosine Triphosphate	Metabolite	max_consumption	-3485.71	-3628.57
atp[m]	Adenosine Triphosphate	Metabolite	max_production	1470.59	1617.65
atp[m]	Adenosine Triphosphate	Metabolite	max_consumption	-2322.22	-2470.59
atp[x]	Adenosine Triphosphate	Metabolite	max_production	2028.57	2150
r5p[c]	Alpha-D-Ribose 5-Phosphate	Metabolite	max_production	5607.14	6000
r5p[c]	Alpha-D-Ribose 5-Phosphate	Metabolite	max_consumption	-3384.62	-3615.38
nh4[c]	Ammonium	Metabolite	max_production	14947.1	15925.4
nh4[n]	Ammonium	Metabolite	max_production	1886.67	1966.67
arachd[c]	Arachidonate	Metabolite	max_consumption	-2769.66	-2794.27
arachd[r]	Arachidonate	Metabolite	max_consumption	-2769.66	-2794.27
arachdcoa[c]	Arachidonoyl Coenzyme A	Metabolite	max_production	745.455	836.364
arachdcoa[m]	Arachidonoyl Coenzyme A	Metabolite	max_production	745.455	836.364
arachdcoa[m]	Arachidonoyl Coenzyme A	Metabolite	max_consumption	-461.811	-489.857
arachdcoa[r]	Arachidonoyl Coenzyme A	Metabolite	max_production	745.455	836.364
arachdcoa[r]	Arachidonoyl Coenzyme A	Metabolite	max_consumption	-455.769	-484.583
arachdcoa[x]	Arachidonoyl Coenzyme A	Metabolite	max_production	745.455	836.364
arachcoa[c]	Arachidoyl Coenzyme A	Metabolite	max_production	745.455	836.364
arachcoa[c]	Arachidoyl Coenzyme A	Metabolite	max_consumption	-717.971	-749.42
arachcoa[m]	Arachidoyl Coenzyme A	Metabolite	max_production	745.455	836.364
arachcoa[m]	Arachidoyl Coenzyme A	Metabolite	max_consumption	-750.334	-785.112
btcoa[m]	Butanoyl Coenzyme A	Metabolite	max_production	796.61	881.356
arachdcrn[c]	C20:4 Carnitine	Metabolite	max_consumption	-465.454	-494.773
arachdcrn[m]	C20:4 Carnitine	Metabolite	max_consumption	-465.454	-494.773
arachdcrn[r]	C20:4 Carnitine	Metabolite	max_consumption	-465.454	-494.773
arachdcrn[x]	C20:4 Carnitine	Metabolite	max_production	0	1000
arachdcrn[x]	C20:4 Carnitine	Metabolite	max_consumption	-465.454	-494.773
co2[c]	Carbon Dioxide	Metabolite	max_production	13796.3	15110.1
co2[c]	Carbon Dioxide	Metabolite	max_consumption	-3575.61	-3648.78
co2[m]	Carbon Dioxide	Metabolite	max_production	6788.46	8520.35
co2[m]	Carbon Dioxide	Metabolite	max_consumption	-4000	-5000
co2[x]	Carbon Dioxide	Metabolite	max_production	1666.67	2166.67
crvnc[c]	Cervonic Acid, C22:6 N-3	Metabolite	max_consumption	-1741.02	-1749.28
c226coa[c]	Cervonyl Coenzyme A	Metabolite	max_production	745.455	836.364
c226coa[m]	Cervonyl Coenzyme A	Metabolite	max_production	745.455	836.364
c226coa[m]	Cervonyl Coenzyme A	Metabolite	max_consumption	-748.307	-749.547
c226coa[x]	Cervonyl Coenzyme A	Metabolite	max_production	745.455	836.364
dcholcoa[c]	Chenodeoxycholoyl Coenzyme A	Metabolite	max_production	911.111	1000
dcholcoa[r]	Chenodeoxycholoyl Coenzyme A	Metabolite	max_production	911.111	1000
dcholcoa[x]	Chenodeoxycholoyl Coenzyme A	Metabolite	max_production	911.111	1000
xolest2_hs[e]	Cholesterol Ester	Metabolite	max_production	858.333	983.333
chol[c]	Choline	Metabolite	max_production	1858.33	1983.33
chol[e]	Choline	Metabolite	max_production	1858.33	1983.33
chol[n]	Choline	Metabolite	max_production	1858.33	1983.33
cholp[c]	Choline Phosphate	Metabolite	max_consumption	-1481.82	-1618.18
cholcoa[c]	Choloyl Coenzyme A	Metabolite	max_production	911.111	1000
cholcoa[x]	Choloyl Coenzyme A	Metabolite	max_production	0	500
CE4794[m]	Cis-6-Dodecenoyl Coenzyme A	Metabolite	max_production	881.818	972.727
CE2431[m]	cis-deca-4-enoyl-CoA	Metabolite	max_production	881.818	972.727
C05280[m]	Cis,Cis-3,6-Dodecadienoyl Coenzyme A	Metabolite	max_production	881.818	972.727
CE0785[m]	Cis,Cis-Myristo-5,8-Dienoyl Coenzyme A	Metabolite	max_production	881.818	972.727
CE0849[m]	Cis,Cis-Palmito-7,10-Dienoyl Coenzyme A	Metabolite	max_production	911.111	1000
CE0849[m]	Cis,Cis-Palmito-7,10-Dienoyl Coenzyme A	Metabolite	max_consumption	-817.504	-885.315
cit[c]	Citrate	Metabolite	max_production	2000	3000
cit[c]	Citrate	Metabolite	max_consumption	-3000	-5000
cit[m]	Citrate	Metabolite	max_production	2000	3000
cit[m]	Citrate	Metabolite	max_consumption	-3000	-5000
coa[c]	Coenzyme A	Metabolite	max_production	911.111	1000
coa[g]	Coenzyme A	Metabolite	max_production	911.111	1000
coa[m]	Coenzyme A	Metabolite	max_production	911.111	1000
coa[n]	Coenzyme A	Metabolite	max_production	911.111	1000
coa[r]	Coenzyme A	Metabolite	max_production	911.111	1000
coa[x]	Coenzyme A	Metabolite	max_production	911.111	1000
b2coa[m]	Crotonoyl Coenzyme A	Metabolite	max_production	911.111	1000
cdpdag_hs[c]	Cytidine-5'-Diphosphate-Diacylglycerol	Metabolite	max_production	900	1000
ctp[c]	Cytidine-5'-Triphosphate	Metabolite	max_production	1366.67	1533.33
ctp[c]	Cytidine-5'-Triphosphate	Metabolite	max_consumption	-2293.75	-2305.26
f6p[c]	D-Fructose 6-Phosphate	Metabolite	max_production	4700	4800
f6p[c]	D-Fructose 6-Phosphate	Metabolite	max_consumption	-2833.33	-3083.33
gal[c]	D-Galactose	Metabolite	max_production	2796.3	2833.33
glc_D[c]	D-Glucose	Metabolite	max_consumption	-5057.55	-5187.05
g1p[c]	D-Glucose 1-Phosphate	Metabolite	max_consumption	-2938.36	-3000
man[c]	D-Mannose	Metabolite	max_consumption	-1840	-2000
man[e]	D-Mannose	Metabolite	max_consumption	-1840	-2000
ru5p_D[c]	D-Ribulose 5-Phosphate	Metabolite	max_consumption	-3241.38	-3448.28
xu5p_D[c]	D-Xylulose 5-Phosphate	Metabolite	max_consumption	-3241.38	-3448.28
dcacoa[m]	Decanoyl Coenzyme A (N-C10:0 Coenzyme A)	Metabolite	max_production	848.888	946.58
dcdp[c]	Deoxycytidine-5'-Diphosphate	Metabolite	max_production	2041.67	2250
dcdp[m]	Deoxycytidine-5'-Diphosphate	Metabolite	max_production	1470.59	1617.65
dcdp[m]	Deoxycytidine-5'-Diphosphate	Metabolite	max_consumption	-2087.5	-2150
dcdp[n]	Deoxycytidine-5'-Diphosphate	Metabolite	max_consumption	-1944.44	-2000
dctp[c]	Deoxycytidine-5'-Triphosphate	Metabolite	max_production	1366.67	1533.33
dctp[c]	Deoxycytidine-5'-Triphosphate	Metabolite	max_consumption	-2407.14	-2442.86
dctp[n]	Deoxycytidine-5'-Triphosphate	Metabolite	max_consumption	-1786.21	-1855.17
duri[n]	Deoxyuridine	Metabolite	max_production	1886.67	1966.67
dudp[c]	Deoxyuridine-5'-Diphosphate	Metabolite	max_consumption	-2660	-2726.67
dudp[m]	Deoxyuridine-5'-Diphosphate	Metabolite	max_consumption	-2573.68	-2614.04
dutp[c]	Deoxyuridine-5'-Triphosphate	Metabolite	max_consumption	-2264.29	-2300
dag_hs[c]	Diglyceride	Metabolite	max_consumption	-1551.67	-1574.47
dlnlcgcoa[c]	Dihomo-Gamma-Linolenyl Coenzyme A	Metabolite	max_production	745.455	836.364
dhap[c]	Dihydroxyacetone Phosphate	Metabolite	max_production	2283.33	2333.33
dhap[c]	Dihydroxyacetone Phosphate	Metabolite	max_consumption	-2833.33	-3000
ppi[c]	Diphosphate	Metabolite	max_production	3008.93	3064.29
ppi[c]	Diphosphate	Metabolite	max_consumption	-2780	-2980
ppi[m]	Diphosphate	Metabolite	max_production	2169.23	2246.15
ppi[n]	Diphosphate	Metabolite	max_production	2870.77	3000
ppi[r]	Diphosphate	Metabolite	max_consumption	-2780	-2980
ppi[x]	Diphosphate	Metabolite	max_production	1133.33	1600
clpndcoa[c]	Docosa-7,10,13,16,19-All-Cis-Pentaenoyl Coenzyme A	Metabolite	max_production	630.769	707.692
clpndcoa[x]	Docosa-7,10,13,16,19-All-Cis-Pentaenoyl Coenzyme A	Metabolite	max_production	630.769	707.692
c226crn[c]	Docosahexaenoylcarnitine	Metabolite	max_consumption	-747.501	-749.817
c226crn[m]	Docosahexaenoylcarnitine	Metabolite	max_consumption	-747.501	-749.817
tmndnccoa[c]	Eicosa-5,8,11,14,17-All-Cis-Pentaenoyl Coenzyme A	Metabolite	max_production	745.455	836.364
tmndnccoa[m]	Eicosa-5,8,11,14,17-All-Cis-Pentaenoyl Coenzyme A	Metabolite	max_production	745.455	836.364
tmndnccoa[m]	Eicosa-5,8,11,14,17-All-Cis-Pentaenoyl Coenzyme A	Metabolite	max_consumption	-873.025	-874.472
arachcrn[c]	Eicosanoylcarnitine	Metabolite	max_consumption	-737.486	-768.751
arachcrn[m]	Eicosanoylcarnitine	Metabolite	max_consumption	-737.486	-768.751
fum[c]	Fumarate	Metabolite	max_production	2350	2433.33
fum[m]	Fumarate	Metabolite	max_production	2169.23	2246.15
lnlncgcoa[c]	Gamma-Linolenoyl Coenzyme A	Metabolite	max_production	745.455	836.364
lnlncgcoa[r]	Gamma-Linolenoyl Coenzyme A	Metabolite	max_production	745.455	836.364
glutcoa[m]	Glutaryl Coenzyme A	Metabolite	max_production	911.111	1000
g3p[c]	Glyceraldehyde 3-Phosphate	Metabolite	max_production	4728.26	4833.33
glyc3p[c]	Glycerol 3-Phosphate	Metabolite	max_production	2283.33	2333.33
glyc3p[c]	Glycerol 3-Phosphate	Metabolite	max_consumption	-2566.67	-2688.89
g3pc[c]	Glycerophosphocholine	Metabolite	max_production	884.615	1000
gly[c]	Glycine	Metabolite	max_consumption	-4575.61	-5075.61
gly[e]	Glycine	Metabolite	max_consumption	-4575.61	-5075.61
gchola[c]	Glycocholate	Metabolite	max_production	1000	1500
hpdcacoa[c]	Heptadecanoyl Coenzyme A	Metabolite	max_production	745.455	836.364
hpdcacoa[m]	Heptadecanoyl Coenzyme A	Metabolite	max_production	745.455	836.364
hpdcacoa[m]	Heptadecanoyl Coenzyme A	Metabolite	max_consumption	-454.832	-476.774
hpdcacrn[c]	Heptadecanoylcarnitine	Metabolite	max_consumption	-421.694	-444.568
hpdcacrn[m]	Heptadecanoylcarnitine	Metabolite	max_consumption	-421.694	-444.568
hepcoa[m]	Heptanoyl Coenzyme A	Metabolite	max_production	551.941	596.171
hdca[c]	Hexadecanoate (N-C16:0)	Metabolite	max_consumption	-2124.24	-2215.15
hdca[r]	Hexadecanoate (N-C16:0)	Metabolite	max_consumption	-2124.24	-2215.15
HC01409[m]	Hexanoyl-CoA	Metabolite	max_production	824.561	912.281
hmgcoa[c]	Hydroxymethylglutaryl Coenzyme A	Metabolite	max_production	911.111	1000
hmgcoa[m]	Hydroxymethylglutaryl Coenzyme A	Metabolite	max_production	911.111	1000
hmgcoa[x]	Hydroxymethylglutaryl Coenzyme A	Metabolite	max_production	911.111	1000
ibcoa[m]	Isobutyryl Coenzyme A	Metabolite	max_production	911.111	1000
icit[c]	Isocitric Acid	Metabolite	max_production	2000	3000
icit[c]	Isocitric Acid	Metabolite	max_consumption	-2000	-5500
icit[m]	Isocitric Acid	Metabolite	max_production	2000	3000
icit[m]	Isocitric Acid	Metabolite	max_consumption	-2000	-5333.33
icit[x]	Isocitric Acid	Metabolite	max_consumption	0	-1000
ipdp[c]	Isopentenyl Diphosphate	Metabolite	max_consumption	-2552.37	-2748.79
ala_L[c]	L-Alanine	Metabolite	max_production	4000	5000
asp_L[c]	L-Aspartate	Metabolite	max_consumption	-1650	-1775
asp_L[m]	L-Aspartate	Metabolite	max_consumption	-1775	-1900
crn[c]	L-Carnitine	Metabolite	max_consumption	-1727.73	-1822.01
crn[r]	L-Carnitine	Metabolite	max_consumption	-1727.73	-1822.01
crn[x]	L-Carnitine	Metabolite	max_consumption	-1727.73	-1822.01
glu_L[c]	L-Glutamate	Metabolite	max_production	3000	7000
glu_L[c]	L-Glutamate	Metabolite	max_consumption	-8500	-8775
glu_L[m]	L-Glutamate	Metabolite	max_production	3000	5933.33
glu_L[m]	L-Glutamate	Metabolite	max_consumption	-6776.95	-6777.36
gln_L[c]	L-Glutamine	Metabolite	max_consumption	-4725	-5725
pmtcrn[c]	L-Palmitoylcarnitine	Metabolite	max_consumption	-1653.39	-1734.69
pmtcrn[r]	L-Palmitoylcarnitine	Metabolite	max_consumption	-1653.39	-1734.69
pmtcrn[x]	L-Palmitoylcarnitine	Metabolite	max_consumption	-1653.39	-1734.69
ser_L[c]	L-Serine	Metabolite	max_consumption	-4094.29	-4137.14
ddcacoa[m]	Lauroyl Coenzyme A	Metabolite	max_production	850.343	947.762
ddcacoa[x]	Lauroyl Coenzyme A	Metabolite	max_production	694.737	747.368
lnlccoa[c]	Linoleic Coenzyme A	Metabolite	max_production	745.455	836.364
lnlccoa[c]	Linoleic Coenzyme A	Metabolite	max_consumption	-635.205	-690.469
lnlccoa[m]	Linoleic Coenzyme A	Metabolite	max_production	745.455	836.364
lnlccoa[m]	Linoleic Coenzyme A	Metabolite	max_consumption	-660.802	-709.244
lnlccrn[c]	Linoleyl Carnitine	Metabolite	max_consumption	-656.169	-712.894
lnlccrn[m]	Linoleyl Carnitine	Metabolite	max_consumption	-656.169	-712.894
malcoa[c]	Malonyl Coenzyme A	Metabolite	max_production	745.455	836.364
hpdca[c]	Margaric Acid	Metabolite	max_consumption	-1445.78	-1466.31
tdcoa[m]	Myristoyl Coenzyme A	Metabolite	max_production	745.455	836.364
tdcoa[x]	Myristoyl Coenzyme A	Metabolite	max_production	745.455	836.364
HC01231[c]	N-[(R)-Pantothenoyl]-L-Cysteinate	Metabolite	max_consumption	-1911.11	-2000
HC01231[m]	N-[(R)-Pantothenoyl]-L-Cysteinate	Metabolite	max_consumption	-1911.11	-2000
gar[c]	N1-(5-Phospho-D-Ribosyl)Glycinamide	Metabolite	max_consumption	-858.333	-983.333
fgam[c]	N2-Formyl-N1-(5-Phospho-D-Ribosyl)Glycinamide	Metabolite	max_consumption	-858.333	-983.333
noncoa[m]	Nonanoyl Coenzyme A	Metabolite	max_production	642.529	695.166
acrn[c]	O-Acetylcarnitine	Metabolite	max_consumption	-1727.73	-1822.01
acrn[r]	O-Acetylcarnitine	Metabolite	max_consumption	-1727.73	-1822.01
acrn[x]	O-Acetylcarnitine	Metabolite	max_consumption	-1727.73	-1822.01
ocdca[c]	Octadecanoate (N-C18:0)	Metabolite	max_consumption	-717.971	-749.42
ocdcea[c]	Octadecenoate (N-C18:1)	Metabolite	max_consumption	-1696.47	-1740.3
ocdcea[l]	Octadecenoate (N-C18:1)	Metabolite	max_consumption	-1696.47	-1740.3
odecoa[c]	Octadecenoyl Coenzyme A (N-C18:1 Coenzyme A)	Metabolite	max_production	911.111	1000
odecoa[m]	Octadecenoyl Coenzyme A (N-C18:1 Coenzyme A)	Metabolite	max_production	911.111	1000
occoa[c]	Octanoyl Coenzyme A (N-C8:0 Coenzyme A)	Metabolite	max_production	745.455	836.364
occoa[m]	Octanoyl Coenzyme A (N-C8:0 Coenzyme A)	Metabolite	max_production	844.366	941.728
occoa[x]	Octanoyl Coenzyme A (N-C8:0 Coenzyme A)	Metabolite	max_production	745.455	836.364
pi[c]	Orthophosphate	Metabolite	max_consumption	-3750	-4133.33
pi[m]	Orthophosphate	Metabolite	max_production	5600	6033.33
pi[n]	Orthophosphate	Metabolite	max_consumption	-2383.72	-2558.14
HC01434[m]	Oxalosuccinate	Metabolite	max_consumption	0	-1000
HC01434[x]	Oxalosuccinate	Metabolite	max_consumption	0	-500
o2[c]	Oxygen	Metabolite	max_consumption	-20110.3	-20778.1
o2[m]	Oxygen	Metabolite	max_consumption	-4700	-5150
o2[r]	Oxygen	Metabolite	max_consumption	-4000	-4766.67
o2[x]	Oxygen	Metabolite	max_consumption	-4000	-4500
coucoa[m]	P-Coumaroyl Coenzyme A	Metabolite	max_production	745.455	800
hdcoa[m]	Palmitoleyl Coenzyme A	Metabolite	max_production	745.455	836.364
pmtcoa[c]	Palmitoyl Coenzyme A (N-C16:0 Coenzyme A)	Metabolite	max_production	745.455	836.364
pmtcoa[m]	Palmitoyl Coenzyme A (N-C16:0 Coenzyme A)	Metabolite	max_production	745.455	836.364
pmtcoa[x]	Palmitoyl Coenzyme A (N-C16:0 Coenzyme A)	Metabolite	max_production	745.455	836.364
ptth[c]	Pantetheine	Metabolite	max_consumption	-1911.11	-2000
ptth[m]	Pantetheine	Metabolite	max_consumption	-1911.11	-2000
ptdcacoa[m]	Pentadecanoyl Coenzyme A	Metabolite	max_production	745.455	836.364
ptdcacoa[m]	Pentadecanoyl Coenzyme A	Metabolite	max_consumption	-528.908	-554.277
pentcoa[m]	Pentanoyl Coenzyme A	Metabolite	max_production	482.204	517.312
phaccoa[c]	Phenylacetyl Coenzyme A	Metabolite	max_production	745.455	836.364
pa_hs[c]	Phosphatidate	Metabolite	max_consumption	-1526.84	-1544.72
pchol_hs[c]	Phosphatidylcholine	Metabolite	max_consumption	-961.538	-1000
pchol_hs[e]	Phosphatidylcholine	Metabolite	max_production	884.615	1000
pail45p_hs[c]	Phosphatidylinositol 4,5-Bisphosphate	Metabolite	max_production	916.667	1000
pail45p_hs[c]	Phosphatidylinositol 4,5-Bisphosphate	Metabolite	max_consumption	-978.261	-1044.44
pail45p_hs[n]	Phosphatidylinositol 4,5-Bisphosphate	Metabolite	max_production	916.667	1000
pail45p_hs[n]	Phosphatidylinositol 4,5-Bisphosphate	Metabolite	max_consumption	-978.261	-1044.44
HC01842[c]	Phosphodimethylethanolamine	Metabolite	max_consumption	-1754.55	-1890.91
ppcoa[c]	Propanoyl Coenzyme A	Metabolite	max_production	911.111	1000
ppcoa[m]	Propanoyl Coenzyme A	Metabolite	max_production	911.111	1000
ppcoa[x]	Propanoyl Coenzyme A	Metabolite	max_production	911.111	1000
h[c]	Proton	Metabolite	max_production	25500.7	25854.1
h[c]	Proton	Metabolite	max_consumption	-22350.7	-23164.8
h[g]	Proton	Metabolite	max_production	4007.24	4008.22
h[m]	Proton	Metabolite	max_consumption	-13893.3	-13960
h[r]	Proton	Metabolite	max_production	5340.69	5659.77
pyr[c]	Pyruvate	Metabolite	max_consumption	-6000	-7000
Rtotal[c]	R Total	Metabolite	max_production	1858.33	1983.33
Rtotal2coa[c]	R Total 2 Coenzyme A	Metabolite	max_production	745.455	836.364
Rtotal3coa[c]	R Total 3 Coenzyme A	Metabolite	max_production	745.455	836.364
Rtotalcoa[c]	R Total Coenzyme A	Metabolite	max_production	745.455	836.364
strdnccoa[m]	Stearidonoyl Coenzyme A	Metabolite	max_production	745.455	836.364
stcoa[c]	Stearoyl Coenzyme A (N-C18:0 Coenzyme A)	Metabolite	max_production	911.111	1000
stcoa[c]	Stearoyl Coenzyme A (N-C18:0 Coenzyme A)	Metabolite	max_consumption	-698.699	-730.935
stcoa[m]	Stearoyl Coenzyme A (N-C18:0 Coenzyme A)	Metabolite	max_production	745.455	836.364
stcoa[m]	Stearoyl Coenzyme A (N-C18:0 Coenzyme A)	Metabolite	max_consumption	-974.462	-1000
succoa[m]	Succinyl Coenzyme A	Metabolite	max_production	820	920
taur[x]	Taurine	Metabolite	max_consumption	0	-500
tchola[c]	Taurocholic acid	Metabolite	max_production	1000	1500
tchola[e]	Taurocholic acid	Metabolite	max_production	1000	1500
tchola[x]	Taurocholic acid	Metabolite	max_production	1000	1500
CE5120[m]	Trans-2-Cis-8-Tetradecadienoyl Coenzyme A	Metabolite	max_production	881.818	972.727
CE5118[m]	Trans-2-Cis,Cis-4,8-Tetradecatrienoyl Coenzyme A	Metabolite	max_production	881.818	972.727
CE2432[m]	Trans-2-Cis,Cis-5,8-Tetradecatrienoyl Coenzyme A	Metabolite	max_production	881.818	972.727
CE5119[m]	Trans-3-Cis-8-Tetradecadienoyl Coenzyme A	Metabolite	max_production	881.818	972.727
CE5121[m]	trans-3-decenoyl-CoA	Metabolite	max_production	850.875	947.707
dc2coa[m]	Trans-Dec-2-Enoyl Coenzyme A	Metabolite	max_production	850.875	947.707
dd2coa[m]	Trans-Dodec-2-Enoyl Coenzyme A	Metabolite	max_production	853.881	949.888
dd2coa[x]	Trans-Dodec-2-Enoyl Coenzyme A	Metabolite	max_consumption	-932.716	-944.067
hdd2coa[m]	Trans-Hexadec-2-Enoyl Coenzyme A	Metabolite	max_production	745.455	836.364
hdd2coa[x]	Trans-Hexadec-2-Enoyl Coenzyme A	Metabolite	max_production	745.455	836.364
CE2435[m]	trans,cis-deca-2,4-dienoyl-CoA	Metabolite	max_production	852.525	947.707
C05279[m]	Trans,Cis-Lauro-2,6-Dienoyl Coenzyme A	Metabolite	max_production	881.818	972.727
CE2433[m]	Trans,Cis,Cis-2,7,10-Hexadecatrienoyl Coenzyme A	Metabolite	max_production	881.818	972.727
CE2434[m]	Trans,Cis,Cis-2,9,12-Octadecatrienoyl Coenzyme A	Metabolite	max_production	745.455	836.364
CE2434[m]	Trans,Cis,Cis-2,9,12-Octadecatrienoyl Coenzyme A	Metabolite	max_consumption	-775.758	-838.004
tridcoa[m]	Tridecanoyl Coenzyme A	Metabolite	max_production	745.455	836.364
tridcoa[m]	Tridecanoyl Coenzyme A	Metabolite	max_consumption	-631.807	-661.869
undcoa[m]	Undecanoyl Coenzyme A	Metabolite	max_production	745.455	819.82
undcoa[m]	Undecanoyl Coenzyme A	Metabolite	max_consumption	-784.414	-821.291
udp[c]	Uridine Diphosphate	Metabolite	max_production	2050	2300
udpgal[c]	Uridine-5'-Diphosphate-D-Galactose	Metabolite	max_production	1700	1866.67
udpg[c]	Uridine-5'-Diphosphate-Glucose	Metabolite	max_production	1700	1866.67
utp[c]	Uridine-5'-TrIphosphate	Metabolite	max_production	1366.67	1533.33
h2o[c]	Water	Metabolite	max_production	17511.3	18892.4
h2o[c]	Water	Metabolite	max_consumption	-29901.4	-30104.9
h2o[m]	Water	Metabolite	max_production	5252.35	5500
h2o[m]	Water	Metabolite	max_consumption	-11853.3	-12303.3
