# Supplementary material for: Integrated genomic-metabolic classification of acute myeloid leukemia defines a subgroup with NPM1 and cohesin/DNA damage mutations
Source: Leukemia. 2021 Jun 30;35(10):2813–26. doi: 10.1038/s41375-021-01318-x (PMC8478658; doi:10.1038/s41375-021-01318-x)
Supplement: Supplementary file 9 — Table S14 [file 41375_2021_1318_MOESM9_ESM.xlsx]

## Sheet: S14-NPM1-mut model
			Table S14. Model of metabolite and reactions perturbation of NPM1-mut AML.
Object ID	Long Name	Object type	Disrupted Function	Value with genetic perturbation	Baseline Value
10FTHFtm	10-Formyltetrahydrofolate mitochondrial transport via diffusion	Reaction	min flux	1000	-1000
13DAMPPOX	1,3-Diaminopropane:oxygen oxidoreductase (deaminating)	Reaction	min flux	448.843	0
2HBO	2-Hydroxybutyrate:NAD+ oxidoreductase	Reaction	min flux	-47.3014	-1000
2OXOADPTm	2-oxoadipate shuttle (cytosol/mitochondria)	Reaction	min flux	8.39009e-11	-1000
3MLDAt	3MLDA extracellular transport via diffusion	Reaction	min flux	448.843	0
3MOBt2im	3-methyl-2-oxobutanoate mitochondrial transport via proton symport	Reaction	min flux	761.448	0
3MOPt2im	3-Methyl-2-oxopentanoate mitochondrial transport via proton symport	Reaction	min flux	761.448	0
4MOPt2im	4-methyl-2-oxopentanoate mitochondrial transport via proton symport	Reaction	min flux	761.448	0
5ADTSTSTERONESte	sulfonated testosterone transport	Reaction	min flux	448.843	-1000
5ADTSTSTERONEte	5 alpha dihydrotesterone transport	Reaction	min flux	-551.157	-1000
AATAi	2-aminoadipate transaminase, irreversible	Reaction	min flux	8.39009e-11	-1000
ABTti	L-arabinitol transport via passive diffusion	Reaction	min flux	76.7348	0
ABUTD	Aminobutyraldehyde dehydrogenase	Reaction	min flux	897.687	0
ABUTt2r	4-aminobutyrate reversible transport in via proton symport	Reaction	min flux	-897.687	-1000
ACACT1r	acetyl-CoA C-acetyltransferase	Reaction	min flux	1.20508e-11	-1000
ACACT1rm	acetyl-CoA C-acetyltransferase, mitochondrial	Reaction	min flux	598.458	0
ACACtx	acetoacetate intracellular transport unknown mechanism	Reaction	min flux	-805.827	-1000
ACALDtm	acetaldehyde mitochondrial diffusion	Reaction	min flux	-265.125	-1000
ACCOAC	acetyl-CoA carboxylase	Reaction	min flux	448.843	0
ACETONEt2	acetone transport via proton symport	Reaction	min flux	-906.58	-1000
ACETONEt2m	acetone mitochondrial transport via proton symport	Reaction	min flux	-906.58	-1000
ACGALK	N-acetylgalactosamine kinase	Reaction	min flux	51.1565	0
ACGALtly	N-acetyl-galactosamine lysosomal efflux	Reaction	min flux	51.1565	0
ACGAMK	N-acetylglucosamine kinase	Reaction	min flux	51.1565	0
ACGAMPM	phosphoacetylglucosamine mutase	Reaction	min flux	51.1565	0
ACNACNGALGBSIDEtg	acnacngalgbside hs intracellular transport	Reaction	min flux	1.11555e-12	-100
ACNAMlt	N-acetylneuraminate transport into lysososme	Reaction	min flux	0	-41.6667
ACNMLr	N-Acetylneuraminate lyase (reversible)	Reaction	min flux	-102.313	-1000
ADCim	Acetoacetate decarboxylation (irreversible), mitochondrial	Reaction	min flux	607.073	0
ADK1m	adenylate kinase, mitochondrial	Reaction	min flux	-653.47	-1000
ADMDC	adenosylmethionine decarboxylase	Reaction	min flux	346.53	0
AGPAT1	1-acylglycerol-3-phosphate O-acyltransferase 1	Reaction	min flux	448.843	0
AICART	phosphoribosylaminoimidazolecarboxamide formyltransferase	Reaction	min flux	1.05047e-11	-1000
AK2LGCHOLt	1-alkyl 2-acylglycerol 3-phosphocholine transport	Reaction	min flux	7.77618e-11	-1000
APAT2rm	3-Aminopropanoate:2-oxoglutarate aminotransferase (m)	Reaction	min flux	2.6148e-11	-1000
ARACHCPT1	carnitine transferase	Reaction	min flux	448.843	0
ARACHCPT2	carnitine transferase	Reaction	min flux	448.843	0
ARACHCRNt	transport into the mitochondria (carnitine)	Reaction	min flux	448.843	0
ARGtm	arginine mitochondrial transport via ornithine carrier	Reaction	min flux	3.50155e-11	-1000
ASCBOX	ascorbic acid oxidase	Reaction	min flux	196.392	0
Asn_X_Ser_Thrtr	Asn-X-Ser/Thr transport (from ER to lysosome)	Reaction	min flux	0	-14.2857
ATPS4m	ATP synthase (four protons for one ATP)	Reaction	min flux	880.724	0
BALAtmr	Beta-alanine reversible mitochondrial transport (diffusion)	Reaction	min flux	2.6148e-11	-1000
BAMPPALDOX	beta-Aminopropion aldehyde:NAD+ oxidoreductase	Reaction	min flux	448.843	0
BDHm	(R)-3-Hydroxybutanoate:NAD+ oxidoreductase	Reaction	min flux	700.494	-1000
BHBtm	(R)-3-Hydroxybutanoate mitochondrial transport via H+ symport	Reaction	min flux	700.494	-1000
C226COAtx	fatty acid intracellular transport	Reaction	min flux	1.22213e-12	-950
CATm	catalase	Reaction	min flux	397.687	0
CEPTC	choline phosphotransferase	Reaction	min flux	448.843	0
CERT2rt	ceramide transport protein	Reaction	min flux	1.31877e-11	-1000
CHLPCTD	choline phosphate cytididyltransferase	Reaction	min flux	448.843	0
CHOLK	Choline kinase	Reaction	min flux	299.229	0
CMPACNAtg	CMP-Sia Golgi transport via CMP antiport	Reaction	min flux	102.313	0
CO2tm	CO2 transport (diffusion), mitochondrial	Reaction	min flux	320.952	-1000
CO2tp	CO2 peroxisomal transport	Reaction	min flux	3.69482e-12	-1000
COAtg	CoA transport in Golgi via diffusion	Reaction	min flux	1.81899e-12	-200
COAtm	CoA transporter	Reaction	min flux	1000	-1000
CREATt4_2_r	Creatine transport (sodium symport) (2:1)	Reaction	min flux	0	-1000
CRNCARtp	carnitine-acetylcarnitine carrier, peroxisomal	Reaction	min flux	183.719	0
CRNt	L-carnitine reversible transport	Reaction	min flux	-551.157	-1000
CRVNCtr	fatty acid transport via diffusion	Reaction	min flux	1.25056e-12	-950
CSBPASEly	chondroitin sulfate B proteoglycan protease, lysosome (endosome)	Reaction	min flux	25.5783	0
CSNATp	carnitine O-acetyltransferase, reverse direction, peroxisomal	Reaction	min flux	183.719	0
CSPG_Btly	chondroitin sulfate B transport, extracellular to lysosome	Reaction	min flux	25.5783	0
CYOR_u10m	ubiquinol-6 cytochrome c reductase, Complex III	Reaction	min flux	666.211	0
CYSTA	cysteine transaminase	Reaction	min flux	700.494	0
DAGK_hs	Diacylglycerol phosphate kinase (homo sapiens)	Reaction	min flux	-448.843	-1000
DASCBR	dehydroascorbate reductase	Reaction	min flux	196.392	0
DCMPDA	dCMP deaminase	Reaction	min flux	7.85576e-11	-1000
DGULND	dehydro-L-gulonate decarboxylase	Reaction	min flux	76.7348	0
DHORTS	dihydroorotase	Reaction	min flux	2.08047e-11	-1000
DLNLCGt	fatty acid transport via diffusion	Reaction	min flux	2.78533e-12	-1000
DM_dsT_antigen_g_	DM dsT antigen(g)	Reaction	min flux	51.1565	0
DM_Ser_Gly_Ala_X_Gly_ly_	DM Ser-Gly/Ala-X-Gly(ly)	Reaction	min flux	25.5783	0
DM_T_antigen_g_	DM T antigen(g)	Reaction	min flux	-51.1565	-500
DRPA	deoxyribose-phosphate aldolase	Reaction	min flux	1000	0
DUMPtn	dUMP nuclear transport	Reaction	min flux	1.26761e-11	-1000
DURIPP	deoxyuridine phosphorylase	Reaction	min flux	1000	0
DURIt	deoxyuridine transport via diffusion	Reaction	min flux	1000	-1000
DURItn	deoxyuridine transport in nucleus	Reaction	min flux	7.27596e-12	-966.667
ECOAH1m	3-hydroxyacyl-CoA dehydratase (3-hydroxybutanoyl-CoA) (mitochondria)	Reaction	min flux	2.6013e-11	-1000
EX_2hb_LPAREN_e_RPAREN_	2-Hydroxybutyrate exchange	Reaction	min flux	47.3014	-1000
EX_3mlda_LPAREN_e_RPAREN_	3-Methylimidazoleacetic acid exchange	Reaction	min flux	448.843	0
EX_4abut_LPAREN_e_RPAREN_	4-Aminobutanoate exchange	Reaction	min flux	897.687	0
EX_5adtststerones_LPAREN_e_RPAREN_	5alpha-Dihydrotestosterone sulfate exchange	Reaction	min flux	448.843	-1000
EX_abt_LPAREN_e_RPAREN_	L-Arabinitol exchange	Reaction	min flux	76.7348	0
EX_ac_LPAREN_e_RPAREN_	Acetate exchange	Reaction	min flux	1000	-1000
EX_acac_LPAREN_e_RPAREN_	Acetoacetate exchange	Reaction	min flux	691.878	-1000
EX_acald_LPAREN_e_RPAREN_	Acetaldehyde exchange	Reaction	min flux	1000	-1000
EX_acetone_LPAREN_e_RPAREN_	Acetone exchange	Reaction	min flux	607.073	0
EX_ach_LPAREN_e_RPAREN_	Acetylcholine exchange	Reaction	min flux	-265.125	-733.333
EX_ade_LPAREN_e_RPAREN_	Adenine exchange	Reaction	min flux	666.667	-1000
EX_adn_LPAREN_e_RPAREN_	exchange reaction for Adenosine	Reaction	min flux	-333.333	-1000
EX_ak2lgchol_hs_LPAREN_e_RPAREN_	1-alkyl 2-lysoglycerol 3-phosphocholine exchange	Reaction	min flux	-414.739	-1000
EX_akg_LPAREN_e_RPAREN_	2-Oxoglutarate exchange	Reaction	min flux	700.494	-1000
EX_ala_B_LPAREN_e_RPAREN_	beta-Alanine exchange	Reaction	min flux	448.843	0
EX_amp_LPAREN_e_RPAREN_	AMP exchange	Reaction	min flux	0	-1000
EX_arachd_LPAREN_e_RPAREN_	nC20:4 exchange	Reaction	min flux	1.81899e-12	-1000
EX_asn_L_LPAREN_e_RPAREN_	exchange reaction for L-asparagine	Reaction	min flux	1.31877e-11	-1000
EX_asp_L_LPAREN_e_RPAREN_	L-Aspartate exchange	Reaction	min flux	1.56888e-11	-1000
EX_bilglcur_LPAREN_e_RPAREN_	exchange reaction for blirubin mono-glucuronide	Reaction	min flux	9.77707e-12	-1000
EX_biocyt_LPAREN_e_RPAREN_	Biocytin exchange	Reaction	min flux	2.38742e-12	-925.926
EX_chsterol_LPAREN_e_RPAREN_	exchange reaction for cholesterol	Reaction	min flux	1.81899e-12	-500
EX_cit_LPAREN_e_RPAREN_	Citrate exchange	Reaction	min flux	-854.151	-1000
EX_crn_LPAREN_e_RPAREN_	exchange reaction for L-Carnitine	Reaction	min flux	-448.843	-1000
EX_crvnc_LPAREN_e_RPAREN_	nC22:6 exchange	Reaction	min flux	2.50111e-12	-749.279
EX_csn_LPAREN_e_RPAREN_	Cytosine exchange	Reaction	min flux	1.42109e-11	-1000
EX_cspg_a_LPAREN_e_RPAREN_	chondroitin sulfate A (GalNAc4S-GlcA) proteoglycan exchange	Reaction	min flux	9.36424e-11	-250
EX_cspg_b_LPAREN_e_RPAREN_	chondroitin sulfate B / dermatan sulfate (IdoA2S-GalNAc4S) proteoglycan exchange	Reaction	min flux	-25.5783	-200
EX_cspg_e_LPAREN_e_RPAREN_	chondroitin sulfate E (GalNAc4,6diS-GlcA) proteoglycan exchange	Reaction	min flux	5.05267e-11	-142.857
EX_cytd_LPAREN_e_RPAREN_	exchange reaction for Cytidine	Reaction	min flux	1.71667e-11	-1000
EX_dcyt_LPAREN_e_RPAREN_	exchange reaction for Deoxycytidine	Reaction	min flux	1.54614e-11	-1000
EX_dgchol_LPAREN_e_RPAREN_	Chenodeoxyglycocholate exchange	Reaction	min flux	551.157	-1000
EX_dlnlcg_LPAREN_e_RPAREN_	dihomo-gamma-linolenic acid (n-6) exchange	Reaction	min flux	3.63798e-12	-1000
EX_eicostet_LPAREN_e_RPAREN_	eicosatetranoic acid exchange	Reaction	min flux	1.22213e-12	-950
EX_etoh_LPAREN_e_RPAREN_	Ethanol exchange	Reaction	min flux	6.9349e-12	-1000
EX_fe2_LPAREN_e_RPAREN_	EX_fe2(u)	Reaction	min flux	1000	-1000
EX_for_LPAREN_e_RPAREN_	Formate exchange	Reaction	min flux	2.77396e-11	-1000
EX_fru_LPAREN_e_RPAREN_	exchange reaction for D-Fructose	Reaction	min flux	1.26192e-11	-1000
EX_gal_LPAREN_e_RPAREN_	exchange reaction for D-Galactose	Reaction	min flux	-948.843	-1000
EX_gln_L_LPAREN_e_RPAREN_	exchange reaction for L-glutamine	Reaction	min flux	-797.597	-1000
EX_glu_L_LPAREN_e_RPAREN_	L-Glutamate exchange	Reaction	min flux	-950.752	-1000
EX_gmp_LPAREN_e_RPAREN_	GMP exchange	Reaction	min flux	0	-1000
EX_gthrd_LPAREN_e_RPAREN_	Reduced glutathione exchange	Reaction	min flux	-950.752	-1000
EX_gua_LPAREN_e_RPAREN_	Guanine exchange	Reaction	min flux	1000	-1000
EX_h2o2_LPAREN_e_RPAREN_	Hydrogen peroxide exchange	Reaction	min flux	693.061	-1000
EX_ha_LPAREN_e_RPAREN_	hyaluronan exchange	Reaction	min flux	-25.5783	-347.973
EX_ha_pre1_LPAREN_e_RPAREN_	hyaluronan biosynthesis, precursor 1 exchange	Reaction	min flux	9.54969e-12	-1000
EX_hdca_LPAREN_e_RPAREN_	Hexadecanoate (n-C16:0) exchange	Reaction	min flux	3.69482e-12	-1000
EX_his_L_LPAREN_e_RPAREN_	exchange reaction for L-histidine	Reaction	min flux	-448.843	-1000
EX_hista_LPAREN_e_RPAREN_	Histamine exchange	Reaction	min flux	-448.843	-1000
EX_hpdca_LPAREN_e_RPAREN_	heptadecanoate exchange	Reaction	min flux	9.09495e-13	-466.312
EX_hspg_LPAREN_e_RPAREN_	heparan sulfate proteoglycan exchange	Reaction	min flux	7.80398e-11	-62.5
EX_ile_L_LPAREN_e_RPAREN_	L-Isoleucine exchange	Reaction	min flux	761.448	-1000
EX_inost_LPAREN_e_RPAREN_	myo-Inositol exchange	Reaction	min flux	1000	-333.333
EX_Lcystin_LPAREN_e_RPAREN_	L-Cystine exchange	Reaction	min flux	-500	-1000
EX_leuktrA4_LPAREN_e_RPAREN_	leukotriene A4 exchange	Reaction	min flux	-732.518	-1000
EX_leuktrD4_LPAREN_e_RPAREN_	leukotriene D4 exchange	Reaction	min flux	551.157	-1000
EX_leu_L_LPAREN_e_RPAREN_	L-Leucine exchange	Reaction	min flux	-238.552	-1000
EX_lnlc_LPAREN_e_RPAREN_	linoleic acid (all cis C18:2) exchange	Reaction	min flux	1.36424e-12	-690.469
EX_lnlnca_LPAREN_e_RPAREN_	alpha-Linolenic acid exchange	Reaction	min flux	2.89901e-12	-1000
EX_lnlncg_LPAREN_e_RPAREN_	gamma-linolenic acid exchange	Reaction	min flux	2.89901e-12	-1000
EX_mag_hs_LPAREN_e_RPAREN_	Monoacylglycerol 2 (homo sapiens) exchange	Reaction	min flux	-732.518	-1000
EX_malt_LPAREN_e_RPAREN_	Maltose exchange	Reaction	min flux	-732.518	-1000
EX_meoh_LPAREN_e_RPAREN_	methanol exchange	Reaction	min flux	7.27596e-12	-1000
EX_nad_LPAREN_e_RPAREN_	Nicotinamide adenine dinucleotide exchange	Reaction	min flux	1.17097e-11	-1000
EX_ncam_LPAREN_e_RPAREN_	Nicotinamide exchange	Reaction	min flux	2.10321e-11	-1000
EX_nh4_LPAREN_e_RPAREN_	Ammonia exchange	Reaction	min flux	1000	-1000
EX_ocdca_LPAREN_e_RPAREN_	echange reaction for octadecanoate (n-C18:0)	Reaction	min flux	-448.843	-749.42
EX_ocdcea_LPAREN_e_RPAREN_	octadecenoate (n-C18:1) exchange	Reaction	min flux	1.59162e-12	-740.304
EX_octa_LPAREN_e_RPAREN_	exchange reaction for octanoate (n-C8:0)	Reaction	min flux	5.85487e-12	-1000
EX_orn_LPAREN_e_RPAREN_	Ornithine exchange	Reaction	min flux	8.42419e-11	-1000
EX_paf_hs_LPAREN_e_RPAREN_	1-alkyl 2-acteylglycerol 3-phosphocholine (homo sapiens) exchange	Reaction	min flux	7.77618e-11	-1000
EX_pe_hs_LPAREN_e_RPAREN_	exchange reaction for phosphatidylethanolamine	Reaction	min flux	1.12124e-11	-666.667
EX_pheacgln_LPAREN_e_RPAREN_	alpha-N-Phenylacetyl-L-glutamine exchange	Reaction	min flux	448.843	0
EX_pheme_LPAREN_e_RPAREN_	exchange reaction for heme	Reaction	min flux	1.13687e-12	-992.908
EX_pnto_R_LPAREN_e_RPAREN_	(R)-Pantothenate exchange	Reaction	min flux	5.22959e-12	-836.364
EX_ppa_LPAREN_e_RPAREN_	Propionate exchange	Reaction	min flux	-47.3014	-1000
EX_prostgd2_LPAREN_e_RPAREN_	Prostaglandin D2 exchange	Reaction	min flux	0	-1000
EX_prostgf2_LPAREN_e_RPAREN_	Prostaglandin F2alpha exchange	Reaction	min flux	-945.056	-1000
EX_ps_hs_LPAREN_e_RPAREN_	phosphatidylserine (homo sapiens) exchange	Reaction	min flux	0	-666.667
EX_retn_LPAREN_e_RPAREN_	Retinoate exchange	Reaction	min flux	4.20641e-12	-1000
EX_ribflv_LPAREN_e_RPAREN_	exchange reaction for Riboflavin	Reaction	min flux	1.61435e-11	-1000
EX_Rtotal_LPAREN_e_RPAREN_	R total exchange	Reaction	min flux	448.843	-1000
EX_Rtotal2_LPAREN_e_RPAREN_	R total 2 position exchange	Reaction	min flux	-448.843	-1000
EX_Rtotal3_LPAREN_e_RPAREN_	R total 3 position exchange	Reaction	min flux	4.80327e-12	-1000
EX_sarcs_LPAREN_e_RPAREN_	Sarcosine exchange	Reaction	min flux	6.13909e-12	-1000
EX_ser_L_LPAREN_e_RPAREN_	exchange reaction for L-serine	Reaction	min flux	-551.157	-1000
EX_so4_LPAREN_e_RPAREN_	Sulfate exchange	Reaction	min flux	-897.687	-1000
EX_spc_hs_LPAREN_e_RPAREN_	sphingosylphosphorylcholine (homo sapiens) exchange	Reaction	min flux	-414.739	-1000
EX_sph1p_LPAREN_e_RPAREN_	Sphinganine 1-phosphate exchange	Reaction	min flux	2.13163e-12	-500
EX_sphs1p_LPAREN_e_RPAREN_	Sphingosine 1-phosphate exchange	Reaction	min flux	-732.518	-1000
EX_taur_LPAREN_e_RPAREN_	Taurine exchange	Reaction	min flux	-448.843	-1000
EX_thym_LPAREN_e_RPAREN_	Thymine exchange	Reaction	min flux	9.25837e-12	-1000
EX_trp_L_LPAREN_e_RPAREN_	L-Tryptophan exchange	Reaction	min flux	2.13163e-12	-1000
EX_tyr_L_LPAREN_e_RPAREN_	L-Tyrosine exchange	Reaction	min flux	3.97904e-13	-66.6667
EX_ura_LPAREN_e_RPAREN_	Uracil exchange	Reaction	min flux	600	-1000
EX_uri_LPAREN_e_RPAREN_	exchange reaction for Uridine	Reaction	min flux	66.6667	-1000
EX_vacc_LPAREN_e_RPAREN_	vaccenic acid exchange	Reaction	min flux	1.98952e-12	-1000
EX_val_L_LPAREN_e_RPAREN_	L-Valine exchange	Reaction	min flux	761.448	-1000
EX_xyl_D_LPAREN_e_RPAREN_	D-Xylose exchange	Reaction	min flux	25.5783	0
EX_xylt_LPAREN_e_RPAREN_	exchange reaction for xylitol	Reaction	min flux	-923.265	-1000
FACOAL203	fatty-acid--CoA ligase	Reaction	min flux	2.78533e-12	-1000
FACOAL226	fatty-acid--CoA ligase	Reaction	min flux	1.25056e-12	-950
FAOXC180	Beta oxidation of long chain fatty acid	Reaction	min flux	448.843	0
FAOXC200180m	Beta oxidation of long chain fatty acid	Reaction	min flux	448.843	0
FORt2m	formate mitochondrial transport	Reaction	min flux	2.44427e-11	-1000
FTCD	formimidoyltransferase cyclodeaminase	Reaction	min flux	448.843	0
G3PD1	glycerol-3-phosphate dehydrogenase (NAD)	Reaction	min flux	4.49063e-12	-1000
GALGLUSIDEtg	galgluside hs intracellular transport	Reaction	min flux	1.77636e-12	-500
GALSIDEtg	galactocerebroside intracellular transport	Reaction	min flux	2.17603e-12	-500
GALtly	galactose efflux from lysosome	Reaction	min flux	51.1565	0
GAPD	glyceraldehyde-3-phosphate dehydrogenase	Reaction	min flux	9.54969e-12	-1000
GDPtg	GDP intracellular transport	Reaction	min flux	0	-14.2857
GHMT2r	glycine hydroxymethyltransferase, reversible	Reaction	min flux	551.157	-1000
GK1	guanylate kinase (GMP:ATP)	Reaction	min flux	1.11413e-11	-1000
GLCAASE8ly	beta-glucuronidase, lysosomal	Reaction	min flux	25.5783	0
GLCAASE9ly	beta-glucuronidase, lysosomal	Reaction	min flux	25.5783	0
GLCt1r	glucose transport (uniport)	Reaction	min flux	0	-1000
GLCter	glucose transport, endoplasmic reticulum	Reaction	min flux	6.26414e-11	-1000
GLCURtly	glucuronate transport into lysososme	Reaction	min flux	-76.7348	-857.143
GLNS	glutamine synthetase	Reaction	min flux	651.246	0
GLNtm	L-glutamine transport via electroneutral transporter	Reaction	min flux	880.724	0
GluForTx	Glutamate formimidoyltransferase	Reaction	min flux	448.843	0
GLUt2m	L-glutamate reversible transport via proton symport, mitochondrial	Reaction	min flux	880.724	-1000
GPAM_hs	glycerol-3-phosphate acyltransferase	Reaction	min flux	448.843	0
GPDDA1	Glycerophosphodiester phosphodiesterase (Glycerophosphocholine)	Reaction	min flux	448.843	0
GULN3D	L-gulonate 3-dehydrogenase	Reaction	min flux	76.7348	0
H2CO3D	carboxylic acid dissociation	Reaction	min flux	0	-1000
H2O2t	hydrogen peroxide transport via diffusion	Reaction	min flux	1000	-1000
H2O2tp	hydrogen peroxide peroxisomal transport via diffusion	Reaction	min flux	7.38964e-12	-1000
H2Ot	H2O transport via diffusion	Reaction	min flux	267.482	-1000
H2Oter	H2O endoplasmic reticulum transport	Reaction	min flux	3.80851e-12	-1000
H2Otly	H2O transport, lysosomal	Reaction	min flux	383.674	-1000
H2Otm	H2O transport, mitochondrial	Reaction	min flux	479.309	-1000
H2Otn	H2O transport, nuclear	Reaction	min flux	2.30216e-11	-1000
HACD1m	3-hydroxyacyl-CoA dehydrogenase (acetoacetyl-CoA) (mitochondria)	Reaction	min flux	2.6013e-11	-1000
HAtly	hyaluronan transport, extracellular to lysosome	Reaction	min flux	25.5783	0
HCO3_CLt	bicarbonate transport (Cl-/HCO3- exchange)	Reaction	min flux	0	-1000
HISD	histidase	Reaction	min flux	448.843	0
HISTAtu	Histamine uniport	Reaction	min flux	-551.157	-1000
HMGCOASim	Hydroxymethylglutaryl CoA synthase (ir)	Reaction	min flux	598.458	0
HMGCOAtm	Hydroxymethylglutaryl-CoA reversible mitochondrial transport	Reaction	min flux	-598.458	-1000
HMGCOAtx	Hydroxymethylglutaryl-CoA reversible peroxisomal transport	Reaction	min flux	598.458	-500
HMGLx	hydroxymethylglutaryl-CoA lyase	Reaction	min flux	598.458	0
Htg	proton diffusion (Golgi)	Reaction	min flux	102.313	0
Htr	H transporter, endoplasmic reticulum	Reaction	min flux	-732.518	-1000
Htx	H transporter, peroxisome	Reaction	min flux	-207.37	-1000
HYXNt	Hypoxanthine transport	Reaction	min flux	1000	-1000
IDOAASE4ly	alpha-L-iduronidase, lysosomal	Reaction	min flux	25.5783	0
IDOURtly	iduronate transport into lysososme	Reaction	min flux	-25.5783	-200
IMPC	IMP cyclohydrolase	Reaction	min flux	2.18279e-11	-1000
ITCOAL1m	Itaconate--CoA ligase (GDP-forming), mitochondrial	Reaction	min flux	448.843	-1000
IZPN	Imidazolonepropionase	Reaction	min flux	448.843	0
KCC2t	K+-Cl- cotransporter (NH4+)	Reaction	min flux	141.904	-1000
LALDO	D-Lactaldehyde:NAD+ oxidoreductase (glutathione-formylating)	Reaction	min flux	3.9222e-11	-1000
LCAT1e	Lecithin-cholesterol acyltransferase	Reaction	min flux	448.843	0
LEUKTRF4t	leukotriene F4 transport	Reaction	min flux	-448.843	-1000
LINKDEG2ly	degradation of proteoglycan linkage region, lysosomal	Reaction	min flux	25.5783	0
LPASE	lysophospholipase	Reaction	min flux	448.843	0
LPCHOLt	lysophosphatidylcholine transport	Reaction	min flux	448.843	0
MACOXO	3-Methylimidazole acetaldehyde:NAD+ oxidoreductase	Reaction	min flux	448.843	0
MAN1PT2	mannose-1-phosphate guanylyltransferase (GDP)	Reaction	min flux	1000	0
MAN6PI	mannose-6-phosphate isomerase	Reaction	min flux	1.65983e-11	-1000
MDHm	malate dehydrogenase, mitochondrial	Reaction	min flux	-734.875	-1000
MECOAS1m	mesaconate--CoA ligase (GDP-forming)	Reaction	min flux	448.843	-1000
MHISOR	N-Methylhistamine:oxygen oxidoreductase (deaminating)	Reaction	min flux	448.843	0
MI1PP	myo-inositol 1-phosphatase	Reaction	min flux	1000	0
MI1PS	myo-Inositol-1-phosphate synthase	Reaction	min flux	1000	0
MMMm	methylmalonyl-CoA mutase	Reaction	min flux	2.54659e-11	-1000
MTHFC	methenyltetrahydrofolate cyclohydrolase	Reaction	min flux	1000	-1000
MTHFD	methylenetetrahydrofolate dehydrogenase (NADP)	Reaction	min flux	-448.843	-1000
MTHFD2	methylenetetrahydrofolate dehydrogenase (NAD)	Reaction	min flux	-448.843	-1000
NACHEX27ly	beta-N-acetylhexosaminidase, lysosomal	Reaction	min flux	25.5783	0
NACHEX2ly	beta-N-acetylhexosaminidase, lysosomal	Reaction	min flux	25.5783	0
NACHEX3ly	beta-N-acetylhexosaminidase, lysosomal	Reaction	min flux	25.5783	0
NADH2_u10m	NADH dehydrogenase, mitochondrial	Reaction	min flux	666.211	0
NCKt	Na+/Ca2+-K+ exchange	Reaction	min flux	448.843	-1000
NDPK1m	nucleoside-diphosphate kinase (ATP:GDP), mitochondrial	Reaction	min flux	-653.47	-1000
NH4tn	ammonia nuclear transport	Reaction	min flux	7.27596e-12	-966.667
NH4tp	ammonia peroxisomal transport	Reaction	min flux	2.47269e-12	-925.926
NS26T2g	alpha-N-acetylgalactosaminide alpha-2,6-sialyltransferase	Reaction	min flux	51.1565	0
NTD7	5'-nucleotidase (AMP)	Reaction	min flux	666.667	0
O2Stm	superoxide anion transport via diffusion (mitochondria)	Reaction	min flux	-6.66211	-10
O2t	o2 transport (diffusion)	Reaction	min flux	-443.061	-1000
O2tm	O2 transport (diffusion)	Reaction	min flux	730.792	0
O2tp	O2 transport, peroxisomal	Reaction	min flux	-103.685	-500
OAGT3tg	oagt3 hs intracellular transport	Reaction	min flux	1.81899e-12	-200
OCCOAtx	fatty acid intracellular transport	Reaction	min flux	1.53477e-12	-375
OCDCAtr	fatty acid transport via diffusion	Reaction	min flux	-551.157	-1000
ORPT	orotate phosphoribosyltransferase	Reaction	min flux	3.54703e-11	-1000
PACCOAL	phenylacetate-CoA ligase	Reaction	min flux	448.843	0
PAFt	1-alkyl 2-acteylglycerol 3-phosphocholine transport	Reaction	min flux	-414.739	-1000
PAIL45P_HStn	phosphatidylinositol 4,5-bisphosphate nuclear transport (diffusion)	Reaction	min flux	0	-1000
PCt	phosphatidylcholine transporter	Reaction	min flux	448.843	0
PE_HStm	phosphatidylethanolamine scramblase	Reaction	min flux	0	-666.667
PEAMNO	Phenethylamine oxidase	Reaction	min flux	448.843	0
PGDI	Prostaglandin-H2 D-isomerase [Precursor]	Reaction	min flux	0	-1000
PGMT	phosphoglucomutase	Reaction	min flux	6.12772e-11	-1000
PHACCOAGLNAC	Phenylacetyl-CoA:L-glutamine alpha-N-phenylacetyltransferase	Reaction	min flux	448.843	0
PHEACGLNt	PHEACGLN extracellular transport via diffusion	Reaction	min flux	448.843	0
PHYCBOXL	L-Phenylalanine carboxy-lyase	Reaction	min flux	448.843	0
PItn	phosphate transport, nuclear	Reaction	min flux	0	-1000
PItx	Phosphate transporter, peroxisome	Reaction	min flux	4.41105e-11	-1000
PMANM	phosphomannomutase	Reaction	min flux	1.7053e-11	-1000
PMTCOAtx	fatty acid intracellular transport	Reaction	min flux	5.57066e-12	-825.581
PNP	purine-nucleoside phosphorylase	Reaction	min flux	1.98384e-11	-1000
PPItx	Diphosphate transporter, peroxisome	Reaction	min flux	7.95808e-13	-600
PPM	phosphopentomutase	Reaction	min flux	600	-1000
PROSTGI2tr	Prostaglandin I2 transport (ER)	Reaction	min flux	1.93268e-12	-500
PRPPS	phosphoribosylpyrophosphate synthetase	Reaction	min flux	2.12594e-11	-1000
PTRCOX1	Putrescine:oxygen oxidoreductase (deaminating)	Reaction	min flux	448.843	0
PUNP1	purine-nucleoside phosphorylase (Adenosine)	Reaction	min flux	666.667	0
PUNP3	purine-nucleoside phosphorylase (Guanosine)	Reaction	min flux	1000	-1000
PUNP4	purine-nucleoside phosphorylase (Deoxyguanosine)	Reaction	min flux	1.03455e-11	-1000
PYNP2r	pyrimidine-nucleoside phosphorylase (uracil)	Reaction	min flux	-400	-1000
RNDR1	ribonucleoside-diphosphate reductase (ADP)	Reaction	min flux	700.494	0
RPI	ribose-5-phosphate isomerase	Reaction	min flux	-600	-1000
RTOTAL2t	RTOTAL2 transport	Reaction	min flux	-732.518	-1000
RTOTALt	RTOTAL transport	Reaction	min flux	-448.843	-1000
Rtotaltl	fatty acid intracellular transport	Reaction	min flux	2.04636e-12	-500
S23Tg	beta-galactoside alpha-2,3-sialyltransferase (T antigen)	Reaction	min flux	51.1565	0
S2TASE3ly	iduronate-2-sulfatase, lysosomal	Reaction	min flux	25.5783	0
S4TASE2ly	N-acetylgalactosamine-4-sulfatase, lysosomal	Reaction	min flux	25.5783	0
S4TASE3ly	N-acetylgalactosamine-4-sulfatase, lysosomal	Reaction	min flux	25.5783	0
SAMHISTA	S-Adenosyl-L-methionine:histamine N-tele-methyltransferase	Reaction	min flux	448.843	0
Ser_Thrtg	Ser/Thr transport (from golgi to lysosome)	Reaction	min flux	3.63443e-12	-166.667
sink_pre_prot_LPAREN_r_RPAREN_	glycophosphatidylinositol (GPI)-anchored protein precursor sink	Reaction	min flux	6.25278e-12	-333.333
SO4t4_2	sulfate transport via sodium symport	Reaction	min flux	-653.47	-1000
SO4tl	Sulfate transport (lysosome)	Reaction	min flux	102.313	0
SPC_HSt	sphingosylphosphorylcholine transport (diffusion)	Reaction	min flux	-414.739	-1000
SPH1Pte	sph1p transport	Reaction	min flux	2.13163e-12	-500
SPHINGStl	sphingosine intracellular transport	Reaction	min flux	2.04636e-12	-500
SPHS1Pte	sphingosine-1-phosphate transport	Reaction	min flux	-732.518	-1000
SPMS	spermidine synthase	Reaction	min flux	346.53	0
SUCD1m	succinate dehydrogenase	Reaction	min flux	1.54614e-11	-1000
SUCOAS1m	Succinate--CoA ligase (GDP-forming)	Reaction	min flux	448.843	-1000
TAGt	triacylglycerol transport	Reaction	min flux	4.80327e-12	-1000
TALA	transaldolase	Reaction	min flux	800	-1000
TDCHOLAte	bile acid intracellular transport	Reaction	min flux	-448.843	-1000
THP2Ctp	2,3,4,5-Tetrahydropyridine-2-carboxylate transport, peroxisomal	Reaction	min flux	2.47269e-12	-925.926
TKT1	transketolase	Reaction	min flux	200	-666.667
TKT2	transketolase	Reaction	min flux	200	-666.667
TMDPP	thymidine phosphorylase	Reaction	min flux	9.25837e-12	-1000
TPI	triose-phosphate isomerase	Reaction	min flux	-600	-1000
TRDR	thioredoxin reductase (NADPH)	Reaction	min flux	700.494	0
UAG2EMAi	UDP-N-acetyl-D-glucosamine 2-epimerase (Hydrolysis)	Reaction	min flux	102.313	0
UAG4E	UDP-N-acetylglucosamine 4-epimerase	Reaction	min flux	-51.1565	-500
UAGALDP	UDP-N-acetylgalactosamine diphosphorylase	Reaction	min flux	51.1565	0
UAGDP	UDP-N-acetylglucosamine diphosphorylase	Reaction	min flux	51.1565	0
UDPACGALtl	udpacgal intracellular transport	Reaction	min flux	3.63443e-12	-166.667
UDPG4E	UDPglucose 4-epimerase	Reaction	min flux	1.28466e-11	-1000
UGT1A10r	UDP-glucuronosyltransferase 1-10 precursor, microsomal	Reaction	min flux	1.04592e-11	-1000
URAt	uracil transport via facilated diffusion	Reaction	min flux	-933.333	-1000
URCN	URCN	Reaction	min flux	448.843	0
UREAt5	urea, water cotransport	Reaction	min flux	267.482	-1000
URIDK2m	uridylate kinase (dUMP), mitochondrial	Reaction	min flux	4.01315e-11	-1000
VALTA	valine transaminase	Reaction	min flux	0	-1000
XOLDIOLONEt	lipid, flip-flop intracellular transport	Reaction	min flux	7.38964e-13	-500
XYLt	D-xylose reversible transport	Reaction	min flux	-25.5783	-250
XYLtly	Xylose efflux from lysosome	Reaction	min flux	25.5783	0
EX_HC01444_LPAREN_e_RPAREN_	Exchange of Galactosylglycerol	Reaction	min flux	51.1565	-1000
EX_HC01609_LPAREN_e_RPAREN_	Exchange of UroporphyrinogenI	Reaction	min flux	-250	-750
EX_HC01610_LPAREN_e_RPAREN_	Exchange of CoproporphyrinogenI	Reaction	min flux	-637.789	-750
EX_orot_LPAREN_e_RPAREN_	Exchange of orotate	Reaction	min flux	3.5584e-11	-1000
EX_prpp_LPAREN_e_RPAREN_	Exchange of 5-O-phosphonato-alpha-D-ribofuranosyl diphosphate(5-)	Reaction	min flux	0	-1000
EX_ptrc_LPAREN_e_RPAREN_	Exchange of 1,4-butanediammonium	Reaction	min flux	204.626	-1000
r0010	hydrogen-peroxide:hydrogen-peroxide oxidoreductase EC:1.11.1.6	Reaction	min flux	534.759	0
r0022	glutathione:NAD+ oxidoreductase Glutamate metabolism EC:1.8.1.7	Reaction	min flux	9.09495e-12	-1000
r0051	AMP:pyrophosphate phosphoribosyltransferase Purine metabolism EC:2.4.2.7	Reaction	min flux	0	-1000
r0081	L-Alanine:2-oxoglutarate aminotransferase Glutamate metabolism / Alanine and aspartate metabolism EC:2.6.1.2	Reaction	min flux	-119.276	-1000
r0086	2-Oxoglutaramate amidohydrolase Glutamate metabolism EC:3.5.1.3	Reaction	min flux	880.724	0
r0129	gamma-glutamyltranspeptidase Glutathione metabolism EC:3.4.11.4	Reaction	min flux	0	-1000
r0157	L-Glutamine:pyruvate aminotransferase Glutamate metabolism EC:2.6.1.15	Reaction	min flux	880.724	0
r0170	Farnesyl-diphosphate:farnesyl-diphosphate farnesyltransferase Biosynthesis of steroids EC:2.5.1.21	Reaction	min flux	0	-1000
r0186	Ethanolamine-phosphate phospho-lyase (deaminating) EC:4.2.3.2	Reaction	min flux	265.125	0
r0196	Succinyl-CoA:glycine C-succinyl-transferase(decarboxylating) EC:2.3.1.37	Reaction	min flux	0	-1000
r0249	D-Ribose-5-phosphate ketol-isomerase Pentose phosphate pathway EC:5.3.1.6	Reaction	min flux	-600	-1000
r0295	glycine synthase Nitrogen metabolism EC:2.1.2.10	Reaction	min flux	1000	0
r0308	Palmitoyl-CoA hydrolase Fatty acid elongation in mitochondria EC:3.1.2.22 EC:3.1.2.2	Reaction	min flux	1000	0
r0309	trans-Hexadec-2-enoyl-CoA reductase Fatty acid elongation in mitochondria EC:1.3.1.38	Reaction	min flux	448.843	0
r0394	Xanthine:NAD+ oxidoreductase Purine metabolism EC:1.17.1.4	Reaction	min flux	1000	-1000
r0400	N-acetylneuraminate,ferrocytochrome-b5:oxygen oxidoreductase (N-acetyl-hydroxylating) Aminosugars metabolism EC:1.14.18.2	Reaction	min flux	34.1044	-333.333
r0407	Sedoheptulose 1,7-bisphosphate D-glyceraldehyde-3-phosphate-lyase Carbon fixation EC:4.1.2.13	Reaction	min flux	-600	-1000
r0408	ATP:Sedoheptulose 7-phosphate 1-phosphotransferase EC:2.7.1.11	Reaction	min flux	-600	-1000
r0434	Palmitoyl-CoA:L-carnitine O-palmitoyltransferase Fatty acid metabolism EC:2.3.1.21	Reaction	min flux	1.30171e-11	-1000
r0437	Palmitoyl-CoA:L-carnitine O-palmitoyltransferase Fatty acid metabolism EC:2.3.1.21	Reaction	min flux	5.45697e-12	-1000
r0463	(S)-3-Hydroxy-3-methylglutaryl-CoA acetoacetyl-CoA-lyase (CoA-acetylating) Synthesis and degradation of ketone bodies / Valine, leucine and isoleucine degradation / Butanoate metabolism EC:2.3.3.10	Reaction	min flux	-207.37	-833.333
r0474	2-Deoxyadenosine 5-diphosphate:oxidized-thioredoxin 2-oxidoreductase Purine metabolism EC:1.17.4.1	Reaction	min flux	1.4893e-11	-1000
r0475	2-Deoxyadenosine 5-diphosphate:oxidized-thioredoxin 2-oxidoreductase Purine metabolism EC:1.17.4.1	Reaction	min flux	3.78577e-11	-1000
r0480	S-Adenosyl-L-methionine:ethanolamine-phosphate N-methyltransferase Glycerophospholipid metabolism EC:2.1.1.103	Reaction	min flux	-265.125	-733.333
r0483	(R)-3-Amino-2-methylpropanoate:2-oxoglutarate aminotransferase EC:2.6.1.22	Reaction	min flux	-119.276	-1000
r0488	(R)-Mevalonate:NADP+ oxidoreductase (CoA acylating) Biosynthesis of steroids EC:1.1.1.34	Reaction	min flux	3.75167e-12	-666.667
r0517	Succinyl-CoA:glycine C-succinyl-transferase(decarboxylating) EC:2.3.1.37	Reaction	min flux	0	-1000
r0531	dUTP:cytidine 5-phosphotransferase Pyrimidine metabolism EC:2.7.1.48	Reaction	min flux	8.94715e-11	-1000
r0541	Glutaryl-CoA:(acceptor) 2,3-oxidoreductase (decarboxylating) Fatty acid metabolism EC:1.3.99.7	Reaction	min flux	1.45519e-11	-1000
r0547	Aldehyde:NADP+ oxidoreductase Phenylalanine metabolism EC:1.2.1.5	Reaction	min flux	-551.157	-1000
r0556	succinyl-CoA:enzyme N6-(dihydrolipoyl)lysine S-succinyltransferase Citrate cycle (TCA cycle) EC:2.3.1.61	Reaction	min flux	2.58069e-11	-1000
r0558	Gentisate aldehyde:NAD+ oxidoreductase Tyrosine metabolism EC:1.2.1.29	Reaction	min flux	1000	-1000
r0559	aldehyde oxidase Tyrosine metabolism EC:1.2.3.1	Reaction	min flux	1000	-1000
r0570	2-Deoxy-D-ribose 1-phosphate 1,5-phosphomutase Pentose phosphate pathway EC:5.4.2.7	Reaction	min flux	1000	0
r0575	Presqualene diphosphate:farnesyl-diphosphate farnesyltransferase Biosynthesis of steroids EC:2.5.1.21	Reaction	min flux	0	-1000
r0603	(S)-2-methylbutanoyl-CoA:acceptor 2,3-oxidoreductase Valine, leucine and isoleucine degradation EC:1.3.99.12	Reaction	min flux	0	-1000
r0614	N-[(R)-4-Phosphopantothenoyl]-L-cysteine carboxy-lyase Pantothenate and CoA biosynthesis EC:4.1.1.36	Reaction	min flux	8.07177e-11	-1000
r0630	Choloyl-CoA:glycine N-choloyltransferase Bile acid biosynthesis / Taurine and hypotaurine metabolism EC:2.3.1.65	Reaction	min flux	7.95808e-13	-500
r0634	Octanoyl-CoA:acetyl-CoA C-acyltransferase Fatty acid elongation in mitochondria / Fatty acid metabolism EC:2.3.1.16	Reaction	min flux	2.47837e-11	-444.444
r0638	trans-Dodec-2-enoyl-CoA reductase Fatty acid elongation in mitochondria EC:1.3.1.38	Reaction	min flux	8.46967e-12	-1000
r0641	(5-Glutamyl)-peptide:amino-acid 5-glutamyltransferase Arachidonic acid metabolism EC:2.3.2.2	Reaction	min flux	-448.843	-1000
r0642	(S)-Methylmalonate semialdehyde:NAD+ oxidoreductase Valine, leucine and isoleucine degradation EC:1.2.1.3	Reaction	min flux	1000	-1000
r0644	(S)-Methylmalonate semialdehyde:oxygen oxidoreductase Valine, leucine and isoleucine degradation EC:1.2.3.1	Reaction	min flux	1000	-1000
r0653	myristoyl-CoA:acetylCoA C-myristoyltransferase Fatty acid elongation in mitochondria / Fatty acid metabolism EC:2.3.1.16	Reaction	min flux	448.843	0
r0660	(S)-3-Hydroxydodecanoyl-CoA hydro-lyase Fatty acid elongation in mitochondria / Fatty acid metabolism EC:4.2.1.17	Reaction	min flux	2.51248e-11	-400
r0668	CTP:N-acylneuraminate cytidylyltransferase Aminosugars metabolism EC:2.7.7.43	Reaction	min flux	102.313	-1000
r0679	ATP:pantothenate 4-phosphotransferase Pantothenate and CoA biosynthesis EC:2.7.1.33	Reaction	min flux	4.718e-12	-1000
r0680	ATP:pantothenate 4-phosphotransferase Pantothenate and CoA biosynthesis EC:2.7.1.33	Reaction	min flux	8.07177e-11	-1000
r0714	(S)-3-Hydroxyhexadecanoyl-CoA:NAD+ oxidoreductase Fatty acid elongation in mitochondria / Fatty acid metabolism EC:1.1.1.211 EC:1.1.1.35	Reaction	min flux	448.843	0
r0716	(S)-3-Hydroxyhexadecanoyl-CoA hydro-lyase Fatty acid elongation in mitochondria / Fatty acid metabolism EC:4.2.1.17	Reaction	min flux	448.843	0
r0722	(S)-3-Hydroxydodecanoyl-CoA:NAD+ oxidoreductase Fatty acid elongation in mitochondria / Fatty acid metabolism EC:1.1.1.35 EC:1.1.1.211	Reaction	min flux	8.46967e-12	-1000
r0724	Decanoyl-CoA:acetyl-CoA C-acyltransferase Fatty acid elongation in mitochondria / Fatty acid metabolism EC:2.3.1.16	Reaction	min flux	2.51248e-11	-400
r0726	(S)-Hydroxydecanoyl-CoA:NAD+ oxidoreductase Fatty acid elongation in mitochondria / Fatty acid metabolism EC:1.1.1.35 EC:1.1.1.211	Reaction	min flux	4.9738e-12	-1000
r0728	(S)-Hydroxydecanoyl-CoA hydro-lyase Fatty acid elongation in mitochondria / Fatty acid metabolism EC:4.2.1.17	Reaction	min flux	2.47837e-11	-444.444
r0735	trans-Dec-2-enoyl-CoA reductase Fatty acid elongation in mitochondria EC:1.3.1.38	Reaction	min flux	1.98952e-11	-1000
r0774	Uroporphyrinogen I carboxy-lyase Porphyrin and chlorophyll metabolism EC:4.1.1.37	Reaction	min flux	-637.789	-750
r0788	S-Adenosyl-L-methionine:methylethanolamine phosphate N-methyltransferase Glycerophospholipid metabolism EC:2.1.1.103	Reaction	min flux	-265.125	-733.333
r0789	S-Adenosyl-L-methionine:phosphodimethylethanolamine N-methyltransferase Glycerophospholipid metabolism EC:2.1.1.103	Reaction	min flux	-265.125	-733.333
r0791	trans-Hex-2-enoyl-CoA reductase Fatty acid elongation in mitochondria EC:1.3.1.38	Reaction	min flux	2.60343e-11	-1000
r0797	glycine N-choloyltransferase EC:2.3.1.65	Reaction	min flux	-448.843	-1000
r0801	Mitochondrial Carrier (MC) TCDB:2.A.29.21.1	Reaction	min flux	-653.47	-1000
r0838	Free diffusion	Reaction	min flux	1000	-1000
r0839	Postulated transport reaction	Reaction	min flux	-916.873	-1000
r0840	Free diffusion	Reaction	min flux	-600	-1000
r0870	Facilitated diffusion	Reaction	min flux	1.65699e-11	-1000
r0885	Mitochondrial Carrier (MC) TCDB:2.A.29.2.7	Reaction	min flux	2.66027e-11	-1000
r0899	Amino acid transporter ATB0+ Facilitated diffusion	Reaction	min flux	448.843	0
r0908	Postulated transport reaction	Reaction	min flux	-51.1565	-1000
r0909	Transport reaction	Reaction	min flux	-948.843	-1000
r0942	Neurotransmitter:Sodium Symporter (NSS) TCDB:2.A.22.3.4	Reaction	min flux	0	-1000
r0973	Facilitated diffusion	Reaction	min flux	8.23093e-11	-1000
r0998	Facilitated diffusion	Reaction	min flux	1.30171e-11	-1000
r0999	Facilitated diffusion	Reaction	min flux	5.45697e-12	-1000
r1010	Postulated transport reaction	Reaction	min flux	8.07177e-11	-1000
r1109	Citrate oxaloacetate-lyase ((pro-3S)-CH2COO- -->acetate) Citrate cycle (TCA cycle) EC:4.1.3.6	Reaction	min flux	734.875	-1000
r1116	ATP Exporter (ATP-E) TCDB:9.A.6.1.1	Reaction	min flux	-666.667	-1000
r1148	Active transport	Reaction	min flux	7.95808e-13	-500
r1154	EC:1.2.7.2	Reaction	min flux	-47.3014	-1000
r1291	Postulated transport reaction	Reaction	min flux	-401.542	-1000
r1292	Postulated transport reaction	Reaction	min flux	7.7538e-13	-500
r1400	Active transport	Reaction	min flux	448.843	0
r1428	Free diffusion	Reaction	min flux	2.50111e-12	-958.333
r1431	2-Deoxyuridine 5-diphosphate:oxidized-thioredoxin 2-oxidoreductase Pyrimidine metabolism EC:1.17.4.1	Reaction	min flux	700.494	0
r1433	NADPH:oxidized-thioredoxin oxidoreductase Pyrimidine metabolism EC:1.8.1.9	Reaction	min flux	700.494	0
r1454	TCDB:2.A.1.13.5 TCDB:2.A.1.13.1	Reaction	min flux	47.3014	0
r1459	Transport reaction	Reaction	min flux	1.31877e-11	-1000
r2142	Resistance-Nodulation-Cell Division (RND) TCDB:2.A.60.1.14	Reaction	min flux	-448.843	-1000
r2308	Resistance-Nodulation-Cell Division (RND) TCDB:2.A.60.1.14	Reaction	min flux	-551.157	-1000
r2318	Resistance-Nodulation-Cell Division (RND) TCDB:2.A.60.1.2	Reaction	min flux	-448.843	-1000
r2497	ATP-binding Cassette (ABC) TCDB:3.A.1.203.3	Reaction	min flux	1000	0
r2508	Utilized transport	Reaction	min flux	-732.518	-1000
r2520	Mitochondrial Carrier (MC) TCDB:2.A.29.2.1	Reaction	min flux	2.68301e-11	-1000
r2537	Utilized transport	Reaction	min flux	2.89901e-12	-1000
EX_sprm_LPAREN_e_RPAREN_	EX_sprm(e)	Reaction	min flux	-448.843	-1000
RE0344C	RE0344	Reaction	min flux	-448.843	-749.42
RE0383C	RE0383	Reaction	min flux	-76.7348	-857.143
RE0565C	RE0565	Reaction	min flux	448.843	0
RE0566C	RE0566	Reaction	min flux	448.843	0
RE0567C	RE0567	Reaction	min flux	448.843	0
RE0568C	RE0568	Reaction	min flux	448.843	0
RE0688E	RE0688	Reaction	min flux	448.843	0
RE0689E	RE0689	Reaction	min flux	448.843	0
RE0690E	RE0690	Reaction	min flux	448.843	0
RE0691C	RE0691	Reaction	min flux	-448.843	-1000
RE0827E	RE0827	Reaction	min flux	448.843	0
RE0828E	RE0828	Reaction	min flux	448.843	0
RE1447N	RE1447	Reaction	min flux	0	-500
RE1448N	RE1448	Reaction	min flux	0	-1000
RE1518M	RE1518	Reaction	min flux	-795.374	-1000
RE1519M	RE1519	Reaction	min flux	-795.374	-1000
RE1521M	RE1521	Reaction	min flux	8.98126e-12	-1000
RE1526M	RE1526	Reaction	min flux	8.98126e-12	-1000
RE1533M	RE1533	Reaction	min flux	8.98126e-12	-1000
RE1573M	RE1573	Reaction	min flux	8.98126e-12	-1000
RE1804M	RE1804	Reaction	min flux	3.80851e-12	-1000
RE1897C	RE1897	Reaction	min flux	448.843	0
RE1898C	RE1898	Reaction	min flux	448.843	0
RE2069C	RE2069	Reaction	min flux	267.482	-1000
RE2269E	RE2269	Reaction	min flux	1.60981e-10	-1000
RE2649C	RE2649	Reaction	min flux	-47.3014	-1000
RE3003M	RE3003	Reaction	min flux	7.95808e-12	-1000
RE3218C	RE3218	Reaction	min flux	448.843	-1000
RE3245C	RE3245	Reaction	min flux	1.47793e-12	-740.304
RE3326M	RE3326	Reaction	min flux	1.67688e-11	-1000
RE3367E	RE3367	Reaction	min flux	448.843	0
RE3556C	RE3556	Reaction	min flux	-732.518	-1000
RE3568C	RE3568	Reaction	min flux	267.482	-1000
RE3628M	RE3628	Reaction	min flux	1.13687e-12	-690.469
EX_HC02202_LPAREN_e_RPAREN_	prostaglandin A1(1-) exchange	Reaction	min flux	-732.518	-1000
EX_HC02203_LPAREN_e_RPAREN_	prostaglandin-a2 exchange	Reaction	min flux	267.482	-1000
EX_CE1943_LPAREN_e_RPAREN_	spermidine dialdehyde exchange	Reaction	min flux	897.687	0
EX_CE1936_LPAREN_e_RPAREN_	spermine dialdehyde exchange	Reaction	min flux	448.843	0
EX_CE5786_LPAREN_e_RPAREN_	kinetensin exchange	Reaction	min flux	-238.552	-1000
EX_CE5788_LPAREN_e_RPAREN_	kinetensin 1-7 exchange	Reaction	min flux	1.60981e-10	-1000
CITt4_4	citrate transport via sodium symport	Reaction	min flux	554.645	-1000
CYOOm3	cytochrome c oxidase, mitochondrial Complex IV	Reaction	min flux	333.105	0
C12OHc	production of 3-OHdodecanoylcarnitinec	Reaction	min flux	448.843	0
DDCRNe	transport of 3-hydroxydodecanoyl carnitine into extra cellular space	Reaction	min flux	448.843	0
EX_3ddcrn	exchange reaction for 3-hydroxydodecanoyl carnitine	Reaction	min flux	448.843	0
FAOXC12C12OHm	fatty acid beta oxidation(C12-->OHC12)m	Reaction	min flux	448.843	0
FAOXC14C12m	fatty acid beta oxidation(C14-->C12)m	Reaction	min flux	448.843	0
HDDACBP	transport of (S)-3-Hydroxydodecanoyl-CoA from mitochondria into the cytosol	Reaction	min flux	448.843	0
3AIB_Dtm	transport of 3aib_D into mitochondria	Reaction	min flux	1.49498e-11	-1000
CHOLESTle	hydrolysis of cholesterol ester by cholesterol esterase	Reaction	min flux	448.843	0
Coqe	Transport of q10	Reaction	min flux	1000	0
DM_taur_LPAREN_c_RPAREN_	demand reaction for taurine	Reaction	min flux	551.157	0
EX_glyphe_LPAREN_e_RPAREN_	exchange reaction for glycylphenylalaine	Reaction	min flux	-448.843	-1000
EX_glysar_LPAREN_e_RPAREN_	exchange reaction for glycylsarcosine	Reaction	min flux	6.9349e-12	-1000
EX_pan4p_LPAREN_e_RPAREN_	exchange reaction for pan4p	Reaction	min flux	-333.333	-1000
EX_q10h2_LPAREN_e_RPAREN_	exchange reaction for ubiquinol	Reaction	min flux	1000	0
FADH2ETC	Complex II reaction for respiratory chain	Reaction	min flux	1000	0
PPItm	diphopshate transporter, mitochondrial	Reaction	min flux	9.2939e-12	-1000
PTCRTD	diffusion of putriscine into the endothelial cells	Reaction	min flux	795.374	-1000
Q10H2e	transport of ubiquinol into lymph	Reaction	min flux	1000	0
RPEc	ribulose 5-phosphate 3-epimerase	Reaction	min flux	-300	-1000
SPMTDe	SPMTDe	Reaction	min flux	-897.687	-1000
q10h2tc	transport of ubiquinol into cytosol	Reaction	min flux	1000	0
q10tm	transport of ubiquinone into mitochondria	Reaction	min flux	1000	0
3MOBte	Transport of 3-methyl-2-oxobutanoate	Reaction	min flux	761.448	-1000
3MOPte	Transport of 3-methyl-2-oxopentanoate	Reaction	min flux	761.448	0
4MOPte	Transport of 4-methyl-2-oxopentanoate	Reaction	min flux	761.448	0
5MTAte	Transport of 5-S-methyl-5-thioadenosine	Reaction	min flux	-346.53	-1000
AHCYSte	Transport of S-adenosyl-L-homocysteine	Reaction	min flux	346.53	0
AICARte	Transport of 5-amino-1-(5-phospho-D-ribosyl)imidazole-4-carboxamide(2-)	Reaction	min flux	1.15961e-11	-1000
EX_5mta_LPAREN_e_RPAREN_	Exchange of 5-S-methyl-5-thioadenosine	Reaction	min flux	346.53	0
EX_ahcys_LPAREN_e_RPAREN_	Exchange of S-adenosyl-L-homocysteine	Reaction	min flux	-346.53	-1000
EX_aicar_LPAREN_e_RPAREN_	Exchange of 5-amino-1-(5-phospho-D-ribosyl)imidazole-4-carboxamide(2-)	Reaction	min flux	1.97815e-11	-1000
EX_cbasp_LPAREN_e_RPAREN_	Exchange of N-carbamoyl-L-aspartate	Reaction	min flux	2.08047e-11	-1000
EX_mal_L_LPAREN_e_RPAREN_	Exchange of L-malate	Reaction	min flux	734.875	-1000
MAL_Lte	Transport of L-malate	Reaction	min flux	-734.875	-1000
OROTGLUt	OROTGLUt	Reaction	min flux	49.2478	-1000
IDOURte	L-iduronate transport, extracellular	Reaction	min flux	-25.5783	-200
EX_idour_LPAREN_e_RPAREN_	Exchange of L-iduronate	Reaction	min flux	25.5783	0
13DAMPPOX	1,3-Diaminopropane:oxygen oxidoreductase (deaminating)	Reaction	max flux	448.843	1000
1PPDCRp	delta1-piperideine-2-carboxylate reductase, perixosomal	Reaction	max flux	-2.47269e-12	925.926
2AMADPTm	L-2-aminoadipate shuttle (cytosol/mitochondria)	Reaction	max flux	-7.7307e-11	1000
2HBO	2-Hydroxybutyrate:NAD+ oxidoreductase	Reaction	max flux	-47.3014	1000
2MCITt	2-methylcitrate transport via diffusion	Reaction	max flux	-7.52038e-11	1000
2OXOADOXm	2-Oxoadipate:lipoamde 2-oxidoreductase(decarboxylating and acceptor-succinylating) (mitochondria)	Reaction	max flux	-2.33058e-12	925.926
2OXOADPTm	2-oxoadipate shuttle (cytosol/mitochondria)	Reaction	max flux	-2.33058e-12	925.926
34HPLFM	3-(4-hydroxyphenyl-)lactate formation	Reaction	max flux	-3.87246e-13	66.6667
3DPHBH2	Hydroxylation of 3-Decaprenyl-4-hydroxybenzoate (NADPH)	Reaction	max flux	-3.87246e-13	66.6667
3DSPHR	3-Dehydrosphinganine reductase	Reaction	max flux	-1.87583e-12	500
3HBCOAHLm	3-hydroxyisobutyryl-CoA hydrolase, mitochondrial	Reaction	max flux	-1.51488e-11	1000
3MLDAt	3MLDA extracellular transport via diffusion	Reaction	max flux	448.843	1000
3SALACBOXL	3-Sulfino-L-alanine carboxy-lyase	Reaction	max flux	-3.9222e-12	1000
3SALAOX	cysteinesulfinic acid oxidase	Reaction	max flux	-1.22213e-12	500
3SALATAi	3-sulfino-alanine transaminase (irreversible)	Reaction	max flux	-2.84217e-12	1000
3SPYRSP	3-sulfinopyruvate hydrolase (spotaneous reaction)	Reaction	max flux	-2.84217e-12	1000
4HBZCOAFm	4-hydroxybenzoyl-CoA formation	Reaction	max flux	-3.87246e-13	66.6667
4HBZFm	4-hydroxybenzoate formation	Reaction	max flux	-3.87246e-13	66.6667
A_MANASEly	alpha-mannosidase, lysosomal	Reaction	max flux	0	14.2857
A4GALTg	Lactosylceramide 4-alpha-galactosyltransferase	Reaction	max flux	-1.11555e-12	100
AACOAT	Acetoacetyl-CoA:acetate CoA-transferase	Reaction	max flux	-1.20508e-11	1000
AATAi	2-aminoadipate transaminase, irreversible	Reaction	max flux	-2.33058e-12	925.926
ABTD	L-arabinitol 4-dehydrogenase	Reaction	max flux	-76.7348	0
ABUTD	Aminobutyraldehyde dehydrogenase	Reaction	max flux	897.687	1000
ABUTt2r	4-aminobutyrate reversible transport in via proton symport	Reaction	max flux	-897.687	0
ACACT10m	acetyl-CoA C-acetyltransferase, mitochondrial	Reaction	max flux	-1.23526e-11	1000
ACACT1rm	acetyl-CoA C-acetyltransferase, mitochondrial	Reaction	max flux	598.458	1000
ACACT1x	acetyl-CoA C-acetyltransferase, mitochondrial	Reaction	max flux	207.37	833.333
ACACt2m	Acetoacetate mitochondrial transport via H+ symport	Reaction	max flux	906.58	1000
ACACT7p	acetyl-CoA acyltransferase (tetradecanoyl-CoA), peroxisomal	Reaction	max flux	-1.53477e-12	375
ACACtx	acetoacetate intracellular transport unknown mechanism	Reaction	max flux	-598.458	0
ACALDt	acetaldehyde reversible transport	Reaction	max flux	-1000	1000
ACALDtx	acetaldehyde peroxisomal diffusion	Reaction	max flux	-6.9349e-12	1000
ACCOAC	acetyl-CoA carboxylase	Reaction	max flux	448.843	1000
ACCOAgt	acetyl-coa transport	Reaction	max flux	-1.81899e-12	200
ACCOAtr	acetyl-coa transport	Reaction	max flux	816.281	1000
ACETONEt2	acetone transport via proton symport	Reaction	max flux	-607.073	0
ACETONEt2m	acetone mitochondrial transport via proton symport	Reaction	max flux	-607.073	0
ACGALK	N-acetylgalactosamine kinase	Reaction	max flux	51.1565	500
ACGALtly	N-acetyl-galactosamine lysosomal efflux	Reaction	max flux	51.1565	500
ACGAMK	N-acetylglucosamine kinase	Reaction	max flux	51.1565	1000
ACGAMPM	phosphoacetylglucosamine mutase	Reaction	max flux	51.1565	1000
ACGPID	N-acetylglucosaminylphosphatidylinositol deacetylase	Reaction	max flux	-6.25278e-12	333.333
ACHEe	Acetylcholinesterase	Reaction	max flux	0	1000
ACITL	ATP-Citrate lyase	Reaction	max flux	-1.61435e-11	1000
ACNACNGALGBSIDEte	acnacngalgbside hs transport	Reaction	max flux	-1.11555e-12	100
ACNAM9PL	N-Acetylneuraminate 9-phosphate pyruvate-lyase (pyruvate-phosphorylating)	Reaction	max flux	-6.59384e-12	1000
ACNAMPH	N-Acetylneuraminate 9-phosphate phosphohydrolase	Reaction	max flux	-6.59384e-12	1000
ACNAMtn	N-acetylneuraminate nuclear import	Reaction	max flux	-6.17462e-12	1000
ACNMLr	N-Acetylneuraminate lyase (reversible)	Reaction	max flux	-102.313	1000
ACOAD10m	acyl-CoA dehydrogenase (2-methylbutanoyl-CoA), mitochondrial	Reaction	max flux	-1.17097e-11	1000
ACOAD1fm	acyl-CoA dehydrogenase (butanoyl-CoA), mitochondrial	Reaction	max flux	-2.60343e-11	1000
ACOAD9m	acyl-CoA dehydrogenase (isobutyryl-CoA), mitochondrial	Reaction	max flux	-6.99174e-12	1000
ACOAO7p	acyl-CoA oxidase (hexadecanoyl-CoA), peroxisomal	Reaction	max flux	-1.53477e-12	375
ACt2m	acetate mitochondrial transport via proton symport	Reaction	max flux	-734.875	1000
ADCim	Acetoacetate decarboxylation (irreversible), mitochondrial	Reaction	max flux	906.58	1000
ADEt	adenine reversible transport, cytosol	Reaction	max flux	-666.667	0
ADK1	adenylate kinase	Reaction	max flux	679.864	1000
ADK3	adentylate kinase (GTP)	Reaction	max flux	679.864	1000
ADK3m	adentylate kinase (GTP)	Reaction	max flux	653.47	1000
ADMDC	adenosylmethionine decarboxylase	Reaction	max flux	346.53	1000
ADNCYC	adenylate cyclase	Reaction	max flux	-1.23919e-11	1000
ADNt	adenosine facilated transport in cytosol	Reaction	max flux	333.333	1000
ADPRDP	ADPribose diphosphatase	Reaction	max flux	-1.17097e-11	1000
ADPRIBt	ADPribose transport	Reaction	max flux	-1.17097e-11	1000
ADSK	adenylyl-sulfate kinase	Reaction	max flux	0	171.429
ADSL1	adenylosuccinate lyase	Reaction	max flux	-1.5234e-11	1000
ADSL2	adenylosuccinate lyase	Reaction	max flux	-3.97904e-12	648.78
ADSS	adenylosuccinate synthase	Reaction	max flux	-1.5234e-11	1000
AG13T10g	N-acetyllactosaminide beta-1,3-N-acetylglucosaminyltransferase, Golgi apparatus	Reaction	max flux	0	14.2857
AG13T11g	N-acetyllactosaminide beta-1,3-N-acetylglucosaminyltransferase, Golgi apparatus	Reaction	max flux	0	14.2857
AG13T12g	N-acetyllactosaminide beta-1,3-N-acetylglucosaminyltransferase, Golgi apparatus	Reaction	max flux	0	14.2857
AG13T13g	N-acetyllactosaminide beta-1,3-N-acetylglucosaminyltransferase, Golgi apparatus	Reaction	max flux	0	14.2857
AG13T14g	N-acetyllactosaminide beta-1,3-N-acetylglucosaminyltransferase, Golgi apparatus	Reaction	max flux	0	14.2857
AG13T15g	N-acetyllactosaminide beta-1,3-N-acetylglucosaminyltransferase, Golgi apparatus	Reaction	max flux	0	14.2857
AG13T16g	N-acetyllactosaminide beta-1,3-N-acetylglucosaminyltransferase, Golgi apparatus	Reaction	max flux	0	38.4615
AG13T17g	N-acetyllactosaminide beta-1,3-N-acetylglucosaminyltransferase, Golgi apparatus	Reaction	max flux	0	38.4615
AG13T18g	N-acetyllactosaminide beta-1,3-N-acetylglucosaminyltransferase, Golgi apparatus	Reaction	max flux	0	38.4615
AG13T1g	N-acetyllactosaminide beta-1,3-N-acetylglucosaminyltransferase, Golgi apparatus	Reaction	max flux	0	41.6667
AG13T2g	N-acetyllactosaminide beta-1,3-N-acetylglucosaminyltransferase, Golgi apparatus	Reaction	max flux	0	41.6667
AG13T3g	N-acetyllactosaminide beta-1,3-N-acetylglucosaminyltransferase, Golgi apparatus	Reaction	max flux	0	41.6667
AG13T4g	N-acetyllactosaminide beta-1,3-N-acetylglucosaminyltransferase, Golgi apparatus	Reaction	max flux	0	14.2857
AG13T5g	N-acetyllactosaminide beta-1,3-N-acetylglucosaminyltransferase, Golgi apparatus	Reaction	max flux	0	14.2857
AG13T6g	N-acetyllactosaminide beta-1,3-N-acetylglucosaminyltransferase, Golgi apparatus	Reaction	max flux	0	14.2857
AG13T7g	N-acetyllactosaminide beta-1,3-N-acetylglucosaminyltransferase, Golgi apparatus	Reaction	max flux	0	14.2857
AG13T8g	N-acetyllactosaminide beta-1,3-N-acetylglucosaminyltransferase, Golgi apparatus	Reaction	max flux	0	14.2857
AG13T9g	N-acetyllactosaminide beta-1,3-N-acetylglucosaminyltransferase, Golgi apparatus	Reaction	max flux	0	14.2857
AGDC	N-acetylglucosamine-6-phosphate deacetylase	Reaction	max flux	-6.13909e-12	1000
AGPAT1	1-acylglycerol-3-phosphate O-acyltransferase 1	Reaction	max flux	448.843	1000
AICART	phosphoribosylaminoimidazolecarboxamide formyltransferase	Reaction	max flux	-2.18279e-11	1000
AIRCr	phosphoribosylaminoimidazole carboxylase	Reaction	max flux	-3.95062e-12	648.78
AK2LGCHOLt	1-alkyl 2-acylglycerol 3-phosphocholine transport	Reaction	max flux	414.739	1000
AKR1C42	aldo-keto reductase family 1, member C4 (chlordecone reductase; 3-alpha hydroxysteroid dehydrogenase, type I; dihydrodiol dehydrogenase 4)	Reaction	max flux	-7.38964e-13	500
AKR1D2	aldo-keto reductase family 1, member D1 (delta 4-3-ketosteroid-5-beta-reductase)	Reaction	max flux	-7.38964e-13	500
ALASm	5-aminolevulinate synthase	Reaction	max flux	0	1000
ALDD2x	aldehyde dehydrogenase (acetaldehyde, NAD)	Reaction	max flux	265.125	1000
ALDD2xm	aldehyde dehydrogenase (acetylaldehyde, NAD), mitochondrial	Reaction	max flux	265.125	1000
ALDD2y	aldehyde dehydrogenase (acetaldehyde, NADP)	Reaction	max flux	265.125	1000
AMANK	N-acetyl-D-mannosamine kinase	Reaction	max flux	-6.59384e-12	1000
ARACHCPT1	carnitine transferase	Reaction	max flux	448.843	749.42
ARACHCPT2	carnitine transferase	Reaction	max flux	448.843	749.42
ARACHCRNt	transport into the mitochondria (carnitine)	Reaction	max flux	448.843	749.42
ARACHDCOAtx	fatty acid intracellular transport	Reaction	max flux	-1000	484.583
R_group_phosphotase_1	R group phosphotase 1	Reaction	max flux	448.843	1000
R_group_phosphotase_2	R group phosphotase 2	Reaction	max flux	448.843	1000
ASAH1	N-acylsphingosine amidohydrolase	Reaction	max flux	-2.04636e-12	500
ASCBOX	ascorbic acid oxidase	Reaction	max flux	503.331	505
ASNNm	L-asparaginase (mitochondrial)	Reaction	max flux	-1.35287e-11	1000
ASNS1	asparagine synthase (glutamine-hydrolysing)	Reaction	max flux	-1.22569e-11	1000
ASNtm	L-asparagine transport, mitochondrial	Reaction	max flux	-1.35287e-11	1000
ASPGLUm	aspartate-glutamate mitochondrial shuttle	Reaction	max flux	-1.35287e-11	1000
ASPNATm	aspartate N-acetyltransferase, mitochondrial	Reaction	max flux	0	1000
ATPS4m	ATP synthase (four protons for one ATP)	Reaction	max flux	880.724	1000
B_MANNASEly	beta-mannosidase, lysosomal	Reaction	max flux	0	14.2857
B3GALT3g	Beta-1,3-galactosyltransferase 3	Reaction	max flux	-1.11555e-12	100
B3GALT5g	Beta-1,3-galactosyltransferase 5	Reaction	max flux	-1.11555e-12	100
B3GNT39g	UDP-GlcNAc:betaGal beta-1,3-N-acetylglucosaminyltransferase 3, Golgi apparatus	Reaction	max flux	-1.79057e-12	500
BAAT2x	bile acid Coenzyme A: amino acid N-acyltransferase	Reaction	max flux	-7.95808e-13	500
BAMPPALDOX	beta-Aminopropion aldehyde:NAD+ oxidoreductase	Reaction	max flux	448.843	1000
BDMT_L	GDPmannose:chitobiosyldiphosphodolichol beta-D-mannosyltransferase (liver)	Reaction	max flux	0	14.2857
BILGLCURtr	glucuronidated compound transport	Reaction	max flux	-1.04592e-11	1000
BILIRED	Nad(p)h biliverdin reductase	Reaction	max flux	-1.13687e-12	992.908
BMTer_U	B mannosyltransferase, endoplasmic reticulum	Reaction	max flux	-6.25278e-12	333.333
BPNT	3',5'-bisphosphate nucleotidase	Reaction	max flux	0	171.429
BTNDe	biotinidase (biotin), extracellular	Reaction	max flux	-2.38742e-12	925.926
C204CPT2	arachidonic acid transport into the mitochondria	Reaction	max flux	-1.15108e-12	484.583
C204CRNt	arachidonic acid transport into the mitochondria	Reaction	max flux	-1.13687e-12	484.583
C226CPT1	carnitine C22:6 transferase	Reaction	max flux	-2.47269e-12	749.279
C226CPT2	C226 transport into the mitochondria	Reaction	max flux	-2.47269e-12	749.279
C226CRNt	C226 transport into the mitochondria	Reaction	max flux	-2.47269e-12	749.279
CAATPS	Ca ATPase	Reaction	max flux	-1.5234e-11	1000
CAT2p	catalase A, peroxisomal (ethanol)	Reaction	max flux	-6.9349e-12	1000
CATm	catalase	Reaction	max flux	397.687	1000
CATp	catalase A, peroxisomal	Reaction	max flux	103.685	1000
CDIPTr	phosphatidylinositol synthase (Homo sapiens)	Reaction	max flux	-5.45697e-12	1000
CDS	phosphatidate cytidylyltransferase	Reaction	max flux	-5.45697e-12	1000
CEPTC	choline phosphotransferase	Reaction	max flux	448.843	983.333
CERT1gt	ceramide transport protein	Reaction	max flux	-2.17603e-12	500
CERT1rt	ceramide transport protein	Reaction	max flux	-1.31877e-11	1000
CERT2gt	ceramide transport protein	Reaction	max flux	-1.79057e-12	500
CGLYt3_2_	Cys-Gly transport in via proton symport	Reaction	max flux	0	1000
CHLPCTD	choline phosphate cytididyltransferase	Reaction	max flux	448.843	983.333
CHOLK	Choline kinase	Reaction	max flux	713.968	1000
CITL	Citrate lyase	Reaction	max flux	-6.99174e-11	1000
CITtbm	citrate transport, mitochondrial	Reaction	max flux	-6.59384e-12	1000
CLPNDCOAtx	fatty acid intracellular transport	Reaction	max flux	-1.22213e-12	950
CMPACNAtg	CMP-Sia Golgi transport via CMP antiport	Reaction	max flux	102.313	1000
CMPACNAtn	CMP-Sia nuclear export	Reaction	max flux	-6.17462e-12	1000
CMPSAS	CMP sialic acid synthase	Reaction	max flux	-6.13909e-12	1000
CMPSASn	CMP sialic acid synthase, nuclear	Reaction	max flux	-6.17462e-12	1000
CO2t	CO2 transporter via diffusion	Reaction	max flux	-1000	1000
CO2tm	CO2 transport (diffusion), mitochondrial	Reaction	max flux	320.952	1000
COQ3m	methyltransferase COQ3	Reaction	max flux	-3.87246e-13	66.6667
COQ5m	Ubiquinone biosynthesis methyltransferase COQ5	Reaction	max flux	-3.87246e-13	66.6667
COQ6m	Ubiquinone biosynthesis monooxgenase COQ6	Reaction	max flux	-3.87246e-13	66.6667
COQ7m	Ubiquinone biosynthesis COQ7	Reaction	max flux	-3.87246e-13	66.6667
CORE2GTg	Core 2 acetylglucosaminyltransferase, Golgi apparatus	Reaction	max flux	0	41.6667
CORE3GTg	Core 3 beta-GlcNAc-transferase, Golgi apparatus	Reaction	max flux	0	38.4615
CORE4GTg	Core 4 beta6-GalNAc-transferase, Golgi apparatus	Reaction	max flux	0	38.4615
CORE6GTg	Core 6 beta-GlcNAc-transferase A, Golgi apparatus	Reaction	max flux	-3.63443e-12	166.667
COt	CO transporter via diffusion	Reaction	max flux	-1.13687e-12	992.908
COUCOAFm	p-coumaroyl-CoA formation	Reaction	max flux	-3.87246e-13	66.6667
CREATt4_2_r	Creatine transport (sodium symport) (2:1)	Reaction	max flux	0	1000
CRNCAR3tp	carnitine-propcarnitine carrier, peroxisomal	Reaction	max flux	-7.59428e-11	1000
CRNCARtp	carnitine-acetylcarnitine carrier, peroxisomal	Reaction	max flux	598.458	1000
CRVNCtr	fatty acid transport via diffusion	Reaction	max flux	-2.50111e-12	749.279
CSAPASEly	chondroitin sulfate A proteoglycan protease, lysosome (endosome)	Reaction	max flux	-9.36424e-11	250
CSBPASEly	chondroitin sulfate B proteoglycan protease, lysosome (endosome)	Reaction	max flux	25.5783	200
CSEPASEly	chondroitin sulfate E proteoglycan protease, lysosome (endosome)	Reaction	max flux	-5.05267e-11	142.857
CSNAT2m	carnitine O-aceyltransferase, mitochondrial	Reaction	max flux	-7.59428e-11	1000
CSNAT3x	carnitine O-aceyltransferase, peroxisomal	Reaction	max flux	-7.59428e-11	1000
CSNATer	carnitine O-acetyltransferase, endolasmic reticulum	Reaction	max flux	816.281	1000
CSNATm	carnitine O-aceyltransferase, mitochondrial	Reaction	max flux	-1.15961e-10	1000
CSNATp	carnitine O-acetyltransferase, reverse direction, peroxisomal	Reaction	max flux	598.458	1000
CSNATr	carnitine O-acetyltransferase	Reaction	max flux	816.281	1000
CSND	Cytosine deaminase	Reaction	max flux	-1.42109e-11	1000
CSNt	cytosine transport via facilated diffusion	Reaction	max flux	-1.42109e-11	1000
CSPG_Atly	chondroitin sulfate A transport, extracellular to lysosome	Reaction	max flux	-9.36424e-11	250
CSPG_Btly	chondroitin sulfate B transport, extracellular to lysosome	Reaction	max flux	25.5783	200
CSPG_Etly	chondroitin sulfate E transport, extracellular to lysosome	Reaction	max flux	-5.05267e-11	142.857
CTPtn	CTP diffusion in nucleus	Reaction	max flux	-6.13909e-12	1000
CYOR_u10m	ubiquinol-6 cytochrome c reductase, Complex III	Reaction	max flux	666.211	1000
CYSO	cysteine oxidase	Reaction	max flux	-3.86535e-12	1000
CYTD	cytidine deaminase	Reaction	max flux	-7.21911e-11	1000
CYTDt	cytidine facilated transport in cytosol	Reaction	max flux	-1.5234e-11	1000
D_3AIBt	D-3-amino-isobutyrate transport	Reaction	max flux	-1.49498e-11	1000
D3AIBTm	D-3-Amino-isobutanoate:pyruvate aminotransferase, mitochondrial	Reaction	max flux	119.276	1000
DAG_HSter	diacylglycerol ER export	Reaction	max flux	-1.24487e-11	666.667
DAGK_hs	Diacylglycerol phosphate kinase (homo sapiens)	Reaction	max flux	-448.843	1000
DASCBR	dehydroascorbate reductase	Reaction	max flux	503.331	1000
DCMPDA	dCMP deaminase	Reaction	max flux	-1.67688e-11	1000
DCTPtn	dCTP diffusion in nucleus	Reaction	max flux	-8.29914e-12	966.667
DCYTD	deoxycytidine deaminase	Reaction	max flux	-1.51203e-11	1000
DCYTDn	deoxycytidine deaminase, nuclear	Reaction	max flux	-7.27596e-12	966.667
DCYTt	deoxycytidine transport via diffusion	Reaction	max flux	-1.53477e-11	1000
DECDPtm	lipid, flip-flop intracellular transport	Reaction	max flux	-3.87246e-13	66.6667
DESAT20_1	fatty acyl-CoA desaturase (n-C20:3CoA -> n-C20:4CoA)	Reaction	max flux	-3.46745e-12	1000
DESAT20_2	fatty acyl-CoA desaturase (n-C20:4CoA -> n-C20:5CoA)	Reaction	max flux	-1.22213e-12	950
DESAT22_2p	fatty acyl-CoA desaturase (n-C22:5CoA -> n-C22:6CoA)	Reaction	max flux	-1.22213e-12	950
DGAT	diacylglycerol acyltransferase	Reaction	max flux	-4.80327e-12	1000
DGCHOLte	bile acid intracellular transport	Reaction	max flux	-551.157	1000
DGK1	deoxyguanylate kinase (dGMP:ATP)	Reaction	max flux	-9.49285e-12	1000
DGK2m	deoxyguanylate kinase (dGMP:dATP) (mitochondrial)	Reaction	max flux	-8.18545e-12	1000
DGNSKm	deoxyguanosine kinase	Reaction	max flux	-8.18545e-12	1000
DGSNtm	deoyguanosine transport in mitochondria	Reaction	max flux	-8.18545e-12	1000
DGULND	dehydro-L-gulonate decarboxylase	Reaction	max flux	76.7348	857.143
DHAAt1r	dehydroascorbate transport (uniport)	Reaction	max flux	0	1000
DHDPBMTm	dihydroxydecaprenylbenzoate methyltransferase	Reaction	max flux	-3.87246e-13	66.6667
DHORD9	dihydoorotic acid dehydrogenase (quinone10)	Reaction	max flux	-2.08047e-11	1000
DHPM1	dihydropyrimidinase (5,6-dihydrouracil)	Reaction	max flux	-1.3074e-11	1000
DLNLCGt	fatty acid transport via diffusion	Reaction	max flux	-3.63798e-12	1000
DM_dem2emgacpail_prot_hs_r_	DM dem2emgacpail prot hs(r)	Reaction	max flux	-6.25278e-12	333.333
DM_dsT_antigen_g_	DM dsT antigen(g)	Reaction	max flux	51.1565	500
DM_dttp_m_	dTTP demand	Reaction	max flux	-1.00044e-11	1000
DM_ethamp_r_	Ethanolamine phosphate demand	Reaction	max flux	732.518	1000
DM_gpi_sig_er_	DM gpi sig(er)	Reaction	max flux	-6.25278e-12	333.333
DM_hretn_n_	4 hydroxy retinoic acid demand	Reaction	max flux	-4.09273e-12	1000
DM_Ser_Gly_Ala_X_Gly_ly_	DM Ser-Gly/Ala-X-Gly(ly)	Reaction	max flux	25.5783	250
DM_T_antigen_g_	DM T antigen(g)	Reaction	max flux	-51.1565	0
DMATTx	dimethylallyltranstransferase	Reaction	max flux	-3.8014e-13	66.6667
DNDPt3m	dATP transport via dCDP antiport	Reaction	max flux	-1.1255e-11	1000
DNDPt5m	dATP transport via dTDP antiport	Reaction	max flux	-1.02318e-11	1000
DOLASNT_Ler	Dolichyl-diphosphooligosaccharide:protein-L-asparagine oligopolysaccharidotransferase (liver)	Reaction	max flux	0	14.2857
DOLDPP_Ler	Dolichyl-diphosphate phosphohydrolase, human (liver)	Reaction	max flux	0	14.2857
DOLGLCP_Lter	Dolichyl beta-D-glucosyl phosphate flippase (liver)	Reaction	max flux	-6.26414e-11	1000
DOLGPP_Ler	Dolichyl-beta-D-glucosyl-phosphate dolichylphosphohydrolase (liver)	Reaction	max flux	-6.26414e-11	1000
DOLMANP_Lter	dolichol-phosphate mannose flippase (liver)	Reaction	max flux	0	57.1429
DOLMANP_Uter	dolichol-phosphate mannose flippase (uterus)	Reaction	max flux	-1.93268e-11	1000
DOLP_Lter	dolichol phosphate flippase (liver)	Reaction	max flux	0	14.2857
DOLPGT1_Ler	dolichyl-phosphate-glucose-glycolipid alpha-glucosyltransferase (liver)	Reaction	max flux	0	14.2857
DOLPGT2_Ler	dolichyl-phosphate-glucose-glycolipid alpha-glucosyltransferase (liver)	Reaction	max flux	0	14.2857
DOLPH_Ler	Dolichol-phosphate phosphohydrolase, human (liver)	Reaction	max flux	0	14.2857
DOLPMT_L	Dolichyl-phosphate D-mannosyltransferase (liver)	Reaction	max flux	0	14.2857
DOLPMT1_Ler	dolichyl-phosphate-mannose-glycolipid alpha-mannosyltransferase (liver)	Reaction	max flux	0	14.2857
DOLPMT2_Ler	dolichyl-phosphate-mannose-glycolipid alpha-mannosyltransferase (liver)	Reaction	max flux	0	14.2857
DOLPMT3_Ler	dolichyl-phosphate-mannose-glycolipid alpha-mannosyltransferase (liver)	Reaction	max flux	0	57.1429
DOLPMT3_Uer	dolichyl-phosphate-mannose-glycolipid alpha-mannosyltransferase (uterus)	Reaction	max flux	-1.93268e-11	1000
DOLPMT4_Ler	dolichyl-phosphate-mannose-glycolipid alpha-mannosyltransferase (liver)	Reaction	max flux	-6.26414e-11	1000
DOLPMT4_Uer	dolichyl-phosphate-mannose-glycolipid alpha-mannosyltransferase (uterus)	Reaction	max flux	-1.93268e-11	1000
DPHMBDCm	3-Decaprenyl-4-hydroxy-5-methoxybenzoate decarboxylation	Reaction	max flux	-3.87246e-13	66.6667
DPMVDx	diphosphomevalonate decarboxylase	Reaction	max flux	-3.80851e-12	666.667
DPPS	decaprenyl synthase	Reaction	max flux	-3.87246e-13	66.6667
DSAT	dihydrosphingosine N-acyltransferase	Reaction	max flux	-2.33058e-12	500
DTMPK	dTMP kinase	Reaction	max flux	-9.25837e-12	1000
DUDPtn	dUDP nuclear transport	Reaction	max flux	-1.26761e-11	1000
DURAD2	dihydrothymin dehydrogenase (NADP)	Reaction	max flux	299.506	1000
DUTPDPn	dUTP diphosphatase, nuclear	Reaction	max flux	-1.26761e-11	1000
ECOAH12m	3-hydroxyacyl-CoA dehydratase (3-hydroxyisobutyryl-CoA) (mitochondria)	Reaction	max flux	-1.51488e-11	1000
ECOAH9m	2-Methylprop-2-enoyl-CoA (2-Methylbut-2-enoyl-CoA), mitochondrial	Reaction	max flux	-1.23526e-11	1000
EICOSTETt	fatty acid transport via diffusion	Reaction	max flux	-1.22213e-12	950
ENGASE3ly	endo-beta-N-acetylglucosaminidase, lysosomal	Reaction	max flux	0	14.2857
ETOHt	ethanol reversible transport	Reaction	max flux	-6.9349e-12	1000
ETOHtx	ethanol reversible peroxisomal transport	Reaction	max flux	-6.9349e-12	1000
EX_2hb_LPAREN_e_RPAREN_	2-Hydroxybutyrate exchange	Reaction	max flux	47.3014	1000
EX_2mcit_LPAREN_e_RPAREN_	2-Methylcitrate exchange	Reaction	max flux	-7.52038e-11	1000
EX_3aib_D_LPAREN_e_RPAREN_	D-3-Amino-isobutanoate exchange	Reaction	max flux	-1.49498e-11	1000
EX_3mlda_LPAREN_e_RPAREN_	3-Methylimidazoleacetic acid exchange	Reaction	max flux	448.843	1000
EX_4abut_LPAREN_e_RPAREN_	4-Aminobutanoate exchange	Reaction	max flux	897.687	1000
EX_5adtststerone_LPAREN_e_RPAREN_	5alpha-Dihydrotestosterone exchange	Reaction	max flux	551.157	1000
EX_acetone_LPAREN_e_RPAREN_	Acetone exchange	Reaction	max flux	906.58	1000
EX_ach_LPAREN_e_RPAREN_	Acetylcholine exchange	Reaction	max flux	149.614	983.333
EX_acnacngalgbside_hs_LPAREN_e_RPAREN_	disialyl galactosylgloboside (homo sapiens) exchange	Reaction	max flux	-1.11555e-12	100
EX_ak2lgchol_hs_LPAREN_e_RPAREN_	1-alkyl 2-lysoglycerol 3-phosphocholine exchange	Reaction	max flux	-7.77618e-11	1000
EX_ala_B_LPAREN_e_RPAREN_	beta-Alanine exchange	Reaction	max flux	448.843	1000
EX_amp_LPAREN_e_RPAREN_	AMP exchange	Reaction	max flux	0	1000
EX_arachd_LPAREN_e_RPAREN_	nC20:4 exchange	Reaction	max flux	-3.52429e-12	1000
EX_asn_L_LPAREN_e_RPAREN_	exchange reaction for L-asparagine	Reaction	max flux	-1.31877e-11	1000
EX_atp_LPAREN_e_RPAREN_	ATP exchange	Reaction	max flux	333.333	1000
EX_bhb_LPAREN_e_RPAREN_	(R)-3-Hydroxybutanoate transport via H+ symport	Reaction	max flux	-700.494	1000
EX_bilirub_LPAREN_e_RPAREN_	Bilirubin exchange	Reaction	max flux	-9.89075e-12	1000
EX_btn_LPAREN_e_RPAREN_	Biotin exchange	Reaction	max flux	-2.38742e-12	925.926
EX_cgly_LPAREN_e_RPAREN_	Cys-Gly exchange	Reaction	max flux	950.752	1000
EX_cit_LPAREN_e_RPAREN_	Citrate exchange	Reaction	max flux	-554.645	1000
EX_co_LPAREN_e_RPAREN_	Carbon monoxide exchange	Reaction	max flux	-1.13687e-12	992.908
EX_crn_LPAREN_e_RPAREN_	exchange reaction for L-Carnitine	Reaction	max flux	-448.843	0
EX_crvnc_LPAREN_e_RPAREN_	nC22:6 exchange	Reaction	max flux	-1.25056e-12	950
EX_cspg_b_LPAREN_e_RPAREN_	chondroitin sulfate B / dermatan sulfate (IdoA2S-GalNAc4S) proteoglycan exchange	Reaction	max flux	-25.5783	0
EX_dlnlcg_LPAREN_e_RPAREN_	dihomo-gamma-linolenic acid (n-6) exchange	Reaction	max flux	-2.78533e-12	1000
EX_duri_LPAREN_e_RPAREN_	exchange reaction for Deoxyuridine	Reaction	max flux	-1000	1000
EX_fe3_LPAREN_e_RPAREN_	Fe3+ exchange	Reaction	max flux	-1000	1000
EX_for_LPAREN_e_RPAREN_	Formate exchange	Reaction	max flux	-8.18545e-12	1000
EX_gchola_LPAREN_e_RPAREN_	Glycocholate exchange	Reaction	max flux	-9.09495e-13	500
EX_gln_L_LPAREN_e_RPAREN_	exchange reaction for L-glutamine	Reaction	max flux	-678.322	1000
EX_ha_LPAREN_e_RPAREN_	hyaluronan exchange	Reaction	max flux	-25.5783	666.667
EX_hco3_LPAREN_e_RPAREN_	Bicarbonate exchange	Reaction	max flux	551.157	1000
EX_hdca_LPAREN_e_RPAREN_	Hexadecanoate (n-C16:0) exchange	Reaction	max flux	732.518	1000
EX_his_L_LPAREN_e_RPAREN_	exchange reaction for L-histidine	Reaction	max flux	-448.843	0
EX_hista_LPAREN_e_RPAREN_	Histamine exchange	Reaction	max flux	-448.843	0
EX_hxan_LPAREN_e_RPAREN_	Hypoxanthine exchange	Reaction	max flux	-1000	1000
EX_leuktrB4_LPAREN_e_RPAREN_	leukotriene B4 exchange	Reaction	max flux	732.518	1000
EX_leuktrF4_LPAREN_e_RPAREN_	leukotriene F4 exchange	Reaction	max flux	-551.157	1000
EX_nac_LPAREN_e_RPAREN_	Nicotinate exchange	Reaction	max flux	-2.09184e-11	1000
EX_o2_LPAREN_e_RPAREN_	exchange reaction for oxugen	Reaction	max flux	-1000	0
EX_o2s_LPAREN_e_RPAREN_	Superoxide anion exchange	Reaction	max flux	-1000	10
EX_oagt3_hs_LPAREN_e_RPAREN_	9-O-Acetylated GT3 (homo sapiens) exchange	Reaction	max flux	-1.81899e-12	200
EX_ocdca_LPAREN_e_RPAREN_	echange reaction for octadecanoate (n-C18:0)	Reaction	max flux	-448.843	0
EX_oxa_LPAREN_e_RPAREN_	Oxalate exchange	Reaction	max flux	-3.80851e-12	1000
EX_paf_hs_LPAREN_e_RPAREN_	1-alkyl 2-acteylglycerol 3-phosphocholine (homo sapiens) exchange	Reaction	max flux	414.739	1000
EX_pheacgln_LPAREN_e_RPAREN_	alpha-N-Phenylacetyl-L-glutamine exchange	Reaction	max flux	448.843	1000
EX_ppa_LPAREN_e_RPAREN_	Propionate exchange	Reaction	max flux	-47.3014	1000
EX_prostgd2_LPAREN_e_RPAREN_	Prostaglandin D2 exchange	Reaction	max flux	0	1000
EX_prostge1_LPAREN_e_RPAREN_	Prostaglandin E1 exchange	Reaction	max flux	-267.482	1000
EX_prostge2_LPAREN_e_RPAREN_	Prostaglandin E2 exchange	Reaction	max flux	-267.482	1000
EX_Rtotal_LPAREN_e_RPAREN_	R total exchange	Reaction	max flux	448.843	1000
EX_ser_L_LPAREN_e_RPAREN_	exchange reaction for L-serine	Reaction	max flux	-551.157	1000
EX_so4_LPAREN_e_RPAREN_	Sulfate exchange	Reaction	max flux	-346.53	1000
EX_sphs1p_LPAREN_e_RPAREN_	Sphingosine 1-phosphate exchange	Reaction	max flux	414.739	1000
EX_tag_hs_LPAREN_e_RPAREN_	triacylglycerol (homo sapiens) exchange	Reaction	max flux	-4.80327e-12	1000
EX_tdchola_LPAREN_e_RPAREN_	taurochenodeoxycholate exchange	Reaction	max flux	-551.157	1000
EX_ura_LPAREN_e_RPAREN_	Uracil exchange	Reaction	max flux	933.333	1000
EX_urate_LPAREN_e_RPAREN_	Urate exchange	Reaction	max flux	-2.20552e-11	1000
EX_uri_LPAREN_e_RPAREN_	exchange reaction for Uridine	Reaction	max flux	400	1000
EX_xoltri24_LPAREN_e_RPAREN_	7-alpha,24(S)-Dihydroxycholesterol exchange	Reaction	max flux	-1.98952e-12	500
EX_xyl_D_LPAREN_e_RPAREN_	D-Xylose exchange	Reaction	max flux	25.5783	250
F1Atg	F1alpha transport (from golgi to lysosome)	Reaction	max flux	-3.63443e-12	166.667
F1PGT	fucose-1-phosphate guanylyltransferase	Reaction	max flux	0	14.2857
F6Tg	glycoprotein 6-alpha-L-fucosyltransferase	Reaction	max flux	0	14.2857
FACOAL160i	C160 fatty acid activation	Reaction	max flux	-1.21645e-11	1000
FACOAL170	fatty-acid--CoA ligase	Reaction	max flux	-9.09495e-13	466.312
FACOAL180i	C180 fatty acid activation	Reaction	max flux	-1.19869e-11	1000
FACOAL181i	C181 fatty acid activation	Reaction	max flux	-1.29603e-11	1000
FACOAL203	fatty-acid--CoA ligase	Reaction	max flux	-3.63798e-12	1000
FACOAL204	fatty-acid--CoA ligase	Reaction	max flux	-1000	484.583
FACOAL2042	fatty-acid--CoA ligase	Reaction	max flux	-1.22213e-12	950
FACOAL226	fatty-acid--CoA ligase	Reaction	max flux	-2.50111e-12	749.279
FACOAL80i	fatty-acid--CoA ligase (octanoate)	Reaction	max flux	-4.89395e-12	1000
FAEL183	fatty-acyl-CoA elongation (n-C18:3CoA)	Reaction	max flux	-2.89901e-12	1000
FAEL205	fatty-acyl-CoA elongation (n-C20:5CoA)	Reaction	max flux	-1.22213e-12	950
FALDtly	formaldehyde transport via diffusion (lysosomall)	Reaction	max flux	-7.27596e-12	1000
FAOXC140	Beta oxidation of long chain fatty acid	Reaction	max flux	-1.76215e-12	392.771
FAOXC160	Beta oxidation of long chain fatty acid	Reaction	max flux	-6.82121e-13	366.818
FAOXC16080m	Beta oxidation of long chain fatty acid	Reaction	max flux	-9.09495e-13	509.41
FAOXC161802m	Beta oxidation fatty acid	Reaction	max flux	-3.69482e-12	576.368
FAOXC180	Beta oxidation of long chain fatty acid	Reaction	max flux	448.843	749.42
FAOXC1811603m	Beta oxidation fatty acid	Reaction	max flux	-1.36424e-12	740.304
FAOXC18480m	Beta oxidation of fatty acid	Reaction	max flux	-2.27374e-12	749.279
FAOXC200180m	Beta oxidation of long chain fatty acid	Reaction	max flux	448.843	749.42
FAOXC204	Beta oxidation of long chain fatty acid	Reaction	max flux	-1.15108e-12	484.583
FAOXC2051843m	Beta oxidation of fatty acid	Reaction	max flux	-2.27374e-12	749.279
FAOXC226	Beta oxidation of long chain fatty acid	Reaction	max flux	-1.45661e-12	488.133
FAOXC226205m	Beta oxidation of long chain fatty acid	Reaction	max flux	-2.27374e-12	749.279
FAOXC80	Beta oxidation of med/long chain fatty acid	Reaction	max flux	-3.35376e-12	1000
FATP3t	fatty acid electroneutral transport	Reaction	max flux	551.157	1000
FE3R2e	Fe(III) reduction (ascorbate)	Reaction	max flux	0	1000
FK	Fucokinase	Reaction	max flux	0	14.2857
FKYNH	N-Formyl-L-kynurenine amidohydrolase	Reaction	max flux	-2.04636e-12	1000
FMNAT	FMN adenylyltransferase	Reaction	max flux	-1.65699e-11	1000
FRUt4	D-fructose transport via sodium cotransport	Reaction	max flux	-1.26192e-11	1000
FTCD	formimidoyltransferase cyclodeaminase	Reaction	max flux	448.843	1000
FTHFL	Formate-tetrahydrofolate ligase	Reaction	max flux	-1.58593e-11	1000
FTHFLm	formate-tetrahydrofolate ligase, mitochondrial	Reaction	max flux	-2.44427e-11	1000
FUCASE2ly	alpha-fucosidase, lysosomal	Reaction	max flux	0	14.2857
FUCtly	L-fucose efflux from lysosome	Reaction	max flux	0	14.2857
G12MT1_L	Glycolipid 1,2-alpha-D-mannosyltransferase (liver)	Reaction	max flux	0	14.2857
G12MT2_L	Glycolipid 1,2-alpha-D-mannosyltransferase (liver)	Reaction	max flux	0	14.2857
G13MT_L	Glycolipid 1,3-alpha-D-mannosyltransferase (liver)	Reaction	max flux	0	14.2857
G14T10g	beta-N-acetylglucosaminylglycopeptide beta-1,4-galactosyltransferase, Golgi	Reaction	max flux	0	14.2857
G14T11g	beta-N-acetylglucosaminylglycopeptide beta-1,4-galactosyltransferase, Golgi	Reaction	max flux	0	14.2857
G14T12g	beta-N-acetylglucosaminylglycopeptide beta-1,4-galactosyltransferase, Golgi	Reaction	max flux	0	14.2857
G14T13g	beta-N-acetylglucosaminylglycopeptide beta-1,4-galactosyltransferase, Golgi	Reaction	max flux	0	14.2857
G14T14g	beta-N-acetylglucosaminylglycopeptide beta-1,4-galactosyltransferase, Golgi	Reaction	max flux	0	14.2857
G14T15g	beta-N-acetylglucosaminylglycopeptide beta-1,4-galactosyltransferase, Golgi	Reaction	max flux	0	14.2857
G14T16g	beta-N-acetylglucosaminylglycopeptide beta-1,4-galactosyltransferase, Golgi	Reaction	max flux	0	14.2857
G14T17g	beta-N-acetylglucosaminylglycopeptide beta-1,4-galactosyltransferase, Golgi	Reaction	max flux	0	14.2857
G14T18g	beta-N-acetylglucosaminylglycopeptide beta-1,4-galactosyltransferase, Golgi	Reaction	max flux	0	38.4615
G14T19g	beta-N-acetylglucosaminylglycopeptide beta-1,4-galactosyltransferase, Golgi	Reaction	max flux	0	38.4615
G14T20g	beta-N-acetylglucosaminylglycopeptide beta-1,4-galactosyltransferase, Golgi	Reaction	max flux	0	38.4615
G14T21g	beta-N-acetylglucosaminylglycopeptide beta-1,4-galactosyltransferase, Golgi	Reaction	max flux	0	38.4615
G14T2g	beta-N-acetylglucosaminylglycopeptide beta-1,4-galactosyltransferase, Golgi	Reaction	max flux	0	41.6667
G14T3g	beta-N-acetylglucosaminylglycopeptide beta-1,4-galactosyltransferase, Golgi	Reaction	max flux	0	41.6667
G14T4g	beta-N-acetylglucosaminylglycopeptide beta-1,4-galactosyltransferase, Golgi	Reaction	max flux	0	41.6667
G14T5g	beta-N-acetylglucosaminylglycopeptide beta-1,4-galactosyltransferase, Golgi	Reaction	max flux	0	41.6667
G14T6g	beta-N-acetylglucosaminylglycopeptide beta-1,4-galactosyltransferase, Golgi	Reaction	max flux	0	14.2857
G14T7g	beta-N-acetylglucosaminylglycopeptide beta-1,4-galactosyltransferase, Golgi	Reaction	max flux	0	14.2857
G14T8g	beta-N-acetylglucosaminylglycopeptide beta-1,4-galactosyltransferase, Golgi	Reaction	max flux	0	14.2857
G14T9g	beta-N-acetylglucosaminylglycopeptide beta-1,4-galactosyltransferase, Golgi	Reaction	max flux	0	14.2857
G14Tg	beta-N-acetylglucosaminylglycopeptide beta-1,4-galactosyltransferase	Reaction	max flux	0	14.2857
G16MT_L	Glycolipid 1,6-alpha-D-mannosyltransferase (liver)	Reaction	max flux	0	14.2857
G5SDym	glutamate-5-semialdehyde dehydrogenase (m)	Reaction	max flux	-2.12026e-11	1000
G6PDA	glucosamine-6-phosphate deaminase	Reaction	max flux	-6.13909e-12	1000
GACPAILter	glucosaminyl-acylphosphatidylinositol ER flippase	Reaction	max flux	-6.25278e-12	333.333
GALASE10ly	beta-galactosidase, lysosomal	Reaction	max flux	0	14.2857
GALASE11ly	beta-galactosidase, lysosomal	Reaction	max flux	0	14.2857
GALASE12ly	beta-galactosidase, lysosomal	Reaction	max flux	0	14.2857
GALASE13ly	beta-galactosidase, lysosomal	Reaction	max flux	0	14.2857
GALASE14ly	beta-galactosidase, lysosomal	Reaction	max flux	0	14.2857
GALASE15ly	beta-galactosidase, lysosomal	Reaction	max flux	0	14.2857
GALASE16ly	beta-galactosidase, lysosomal	Reaction	max flux	0	41.6667
GALASE17ly	beta-galactosidase, lysosomal	Reaction	max flux	0	41.6667
GALASE18ly	beta-galactosidase, lysosomal	Reaction	max flux	0	41.6667
GALASE19ly	beta-galactosidase, lysosomal	Reaction	max flux	-3.63443e-12	166.667
GALASE20ly	beta-galactosidase, lysosomal	Reaction	max flux	0	38.4615
GALASE3ly	beta-galactosidase, lysosomal	Reaction	max flux	0	14.2857
GALASE4ly	beta-galactosidase, lysosomal	Reaction	max flux	0	14.2857
GALASE5ly	beta-galactosidase, lysosomal	Reaction	max flux	0	14.2857
GALASE6ly	beta-galactosidase, lysosomal	Reaction	max flux	0	14.2857
GALASE7ly	beta-galactosidase, lysosomal	Reaction	max flux	0	14.2857
GALASE8ly	beta-galactosidase, lysosomal	Reaction	max flux	0	14.2857
GALASE9ly	beta-galactosidase, lysosomal	Reaction	max flux	0	14.2857
GALC	Galactocerebrosidase	Reaction	max flux	-2.17603e-12	500
GALGLUSIDEtl	galgluside hs intracellular transport	Reaction	max flux	-1.77636e-12	500
GALK	galactokinase	Reaction	max flux	-1.21645e-11	1000
GALNTg	GalNAc transferase, Golgi apparatus	Reaction	max flux	-3.63443e-12	166.667
GALSIDEtl	galactocerebroside intracellular transport	Reaction	max flux	-2.17603e-12	500
GALtly	galactose efflux from lysosome	Reaction	max flux	51.1565	833.333
GAO2g	Ganglioside O-acetylation	Reaction	max flux	-1.81899e-12	200
GARFT	phosphoribosylglycinamide formyltransferase	Reaction	max flux	-3.97904e-12	648.78
GASNASE3ly	glycosylasparaginase, lysosomal	Reaction	max flux	0	14.2857
GBA	Glucosylceramidase	Reaction	max flux	-1.33014e-11	1000
GBAl	Glucosylceramidase	Reaction	max flux	-1.77636e-12	500
GCALDD	Glycolaldehyde dehydrogenase	Reaction	max flux	-4.3201e-12	1000
GCC2am	glycine-cleavage complex (lipoamide), mitochondrial	Reaction	max flux	-8.66294e-11	1000
GCC2bim	glycine-cleavage system (lipoamide) irreversible, mitochondrial	Reaction	max flux	-8.66294e-11	1000
GCC2cm	glycine-cleavage complex (lipoamide), mitochondrial	Reaction	max flux	-8.07745e-11	1000
GDPFUCtg	GDPFuc Golgi transport via CMP antiport	Reaction	max flux	0	14.2857
GGNG	glycogenin self-glucosylation	Reaction	max flux	-5.60618e-12	181.818
GGT6	Gamma-glutamyltransferase	Reaction	max flux	448.843	1000
GHMT2r	glycine hydroxymethyltransferase, reversible	Reaction	max flux	551.157	1000
GHMT2rm	glycine hydroxymethyltransferase, reversible, mitochondrial	Reaction	max flux	-7.54881e-11	1000
GK1	guanylate kinase (GMP:ATP)	Reaction	max flux	-1.31308e-11	1000
GLB1	Beta-galactosidase	Reaction	max flux	-1.77636e-12	500
GLBRAN	1,4-alpha-glucan branching enzyme (glygn1 -> glygn2)	Reaction	max flux	-5.60618e-12	181.818
GLCAASE1ly	beta-glucuronidase, lysosomal	Reaction	max flux	-7.80398e-11	62.5
GLCAASE4ly	beta-glucuronidase, lysosomal	Reaction	max flux	-9.36424e-11	250
GLCAASE7ly	beta-glucuronidase, lysosomal	Reaction	max flux	-5.05267e-11	142.857
GLCAASE8ly	beta-glucuronidase, lysosomal	Reaction	max flux	25.5783	347.973
GLCAASE9ly	beta-glucuronidase, lysosomal	Reaction	max flux	25.5783	347.973
GLCNACASE1ly	alpha-N-acetylglucosaminidase, lysosomal	Reaction	max flux	-7.80398e-11	62.5
GLCNACASE2ly	alpha-N-acetylglucosaminidase, lysosomal	Reaction	max flux	-7.80398e-11	62.5
GLCNACASE3ly	alpha-N-acetylglucosaminidase, lysosomal	Reaction	max flux	-7.80398e-11	62.5
GLCNACASE4ly	alpha-N-acetylglucosaminidase, lysosomal	Reaction	max flux	-7.80398e-11	62.5
GLCNACASE5ly	alpha-N-acetylglucosaminidase, lysosomal	Reaction	max flux	-7.80398e-11	62.5
GLCNACPT_L	UDP-GlcNAc:dolichol-phosphate GlcNAc phosphotransferase (liver)	Reaction	max flux	0	14.2857
GLCNACT_L	UDP-GlcNAc:N-acetyl-D-glucosaminyl diphosphodolichol N-acetyl-D-glucosaminyltransferase (liver)	Reaction	max flux	0	14.2857
GLCt1r	glucose transport (uniport)	Reaction	max flux	0	1000
GLCtly	glucose efflux from lysosome	Reaction	max flux	-1.77636e-12	500
GLCURtly	glucuronate transport into lysososme	Reaction	max flux	-76.7348	0
GLDBRAN	glycogen debranching enzyme	Reaction	max flux	-5.60618e-12	181.818
GLGNS1	glycogen synthase (ggn -> glygn1)	Reaction	max flux	-5.60618e-12	181.818
GLNS	glutamine synthetase	Reaction	max flux	651.246	1000
GLPASE1	glycogen phosphorylase (glygn2 -> dxtrn)	Reaction	max flux	-5.60618e-12	181.818
GLPASE2	glycogen phosphorylase (amyls -> glc-D)	Reaction	max flux	-5.60618e-12	181.818
GLU5Km	glutamate 5-kinase (m)	Reaction	max flux	-2.12026e-11	1000
GLUDC	Glutamate Decarboxylase	Reaction	max flux	-8.30482e-11	1000
GLUDxm	glutamate dehydrogenase (NAD) (mitochondrial)	Reaction	max flux	119.276	1000
GLUDym	glutamate dehydrogenase (NADP), mitochondrial	Reaction	max flux	119.276	1000
GluForTx	Glutamate formimidoyltransferase	Reaction	max flux	448.843	1000
GLUPRT	glutamine phosphoribosyldiphosphate amidotransferase	Reaction	max flux	-3.95062e-12	648.78
GLUTCOADHm	glutaryl-CoA dehydrogenase (mitochondria)	Reaction	max flux	0	1000
GLXO2p	glyoxylate oxidase, peroxisomal	Reaction	max flux	-4.3201e-12	1000
GLYCLTtp	glycolate transport into peroxisome	Reaction	max flux	-4.3201e-12	1000
GLYCtm	glycerol transport	Reaction	max flux	-7.44649e-12	1000
GLYCTO1p	Glycolate oxidase, peroxisome	Reaction	max flux	-4.3201e-12	1000
GLYt4	glycine transport via sodium symport	Reaction	max flux	0	1000
GLYtm	glycine passive transport to mitochondria	Reaction	max flux	-1000	1000
GMPR	GMP reductase	Reaction	max flux	-1.08074e-11	1000
GMPtg	GMP transport (Golgi)	Reaction	max flux	0	14.2857
GPAM_hs	glycerol-3-phosphate acyltransferase	Reaction	max flux	448.843	1000
GPDDA1	Glycerophosphodiester phosphodiesterase (Glycerophosphocholine)	Reaction	max flux	448.843	983.333
GPIAT	glucosaminylphosphatidyl inositol acetyltransferase	Reaction	max flux	-6.25278e-12	333.333
GPIDA2er	glycophosphatidylinositol (GPI) deacylase, endoplasmic reticulum	Reaction	max flux	-6.25278e-12	333.333
GPIMTer_U	GlcN-acylPI mannosyltransferase, endoplasmic reticulum	Reaction	max flux	-6.25278e-12	333.333
GRTTx	geranyltranstransferase	Reaction	max flux	-3.8014e-13	66.6667
GSNt	guanosine facilated transport in cytosol	Reaction	max flux	0	1000
GTHP	glutathione peroxidase	Reaction	max flux	-7.92966e-12	1000
GTHPm	glutathione peroxidase, mitochondria	Reaction	max flux	-9.09495e-12	1000
GTHRDt	Glutathione transport into mitochondria	Reaction	max flux	-1000	1000
GUACYC	guanylate cyclase	Reaction	max flux	0	1000
GUAt	Guanine transport	Reaction	max flux	-1000	1000
GULN3D	L-gulonate 3-dehydrogenase	Reaction	max flux	76.7348	857.143
H2CO3D	carboxylic acid dissociation	Reaction	max flux	0	1000
H2MTer_U	H2 mannosyltransferase, endoplasmic reticulum	Reaction	max flux	-6.25278e-12	333.333
H2O2tly	hydrogen peroxide lysosomal transport via diffusion	Reaction	max flux	-7.27596e-12	1000
H2O2tp	hydrogen peroxide peroxisomal transport via diffusion	Reaction	max flux	207.37	1000
H2Oter	H2O endoplasmic reticulum transport	Reaction	max flux	732.518	1000
H2Otg	H2O transport, Golgi apparatus	Reaction	max flux	-1.05942e-11	500
H2Otly	H2O transport, lysosomal	Reaction	max flux	383.674	1000
H2Otm	H2O transport, mitochondrial	Reaction	max flux	778.815	1000
H2Otn	H2O transport, nuclear	Reaction	max flux	0	1000
H2Otp	H2O transport, peroxisomal	Reaction	max flux	-792.63	1000
H3ETer	H3 phosphoethanolaminyl transferase, endoplasmic reticulum	Reaction	max flux	-6.25278e-12	333.333
H6ET3er	H6 phosphoethanolaminyl transferase, endoplasmic reticulum	Reaction	max flux	-6.25278e-12	333.333
H7_TAer	H7' transamidase, endoplasmic reticulum	Reaction	max flux	-6.25278e-12	333.333
HACD9m	3-hydroxyacyl-CoA dehydrogenase (2-Methylacetoacetyl-CoA), mitochondrial	Reaction	max flux	-1.23526e-11	1000
HAS2	hyaluronan synthase	Reaction	max flux	-9.54969e-12	1000
HAtly	hyaluronan transport, extracellular to lysosome	Reaction	max flux	25.5783	347.973
HBZOPT10m	Hydroxybenzoate Decaprenyltransferase	Reaction	max flux	-3.87246e-13	66.6667
HCO3_CLt	bicarbonate transport (Cl-/HCO3- exchange)	Reaction	max flux	0	1000
HEX1	hexokinase (D-glucose:ATP)	Reaction	max flux	-1.26192e-11	1000
HEX4	hexokinase (D-mannose:ATP)	Reaction	max flux	0	128.571
HEX7	hexokinase (D-fructose:ATP)	Reaction	max flux	-1.26192e-11	1000
HIBDm	3-hydroxyisobutyrate dehydrogenase, mitochondrial	Reaction	max flux	-1.62572e-11	1000
HISD	histidase	Reaction	max flux	448.843	1000
HMGCOASim	Hydroxymethylglutaryl CoA synthase (ir)	Reaction	max flux	598.458	1000
HMGCOAtm	Hydroxymethylglutaryl-CoA reversible mitochondrial transport	Reaction	max flux	-598.458	0
HMGCOAtx	Hydroxymethylglutaryl-CoA reversible peroxisomal transport	Reaction	max flux	598.458	1000
HMGLx	hydroxymethylglutaryl-CoA lyase	Reaction	max flux	805.827	1000
HOXG	Heme oxygenase 1	Reaction	max flux	-1.13687e-12	992.908
HPDCACRNCPT1	carnitine fatty-acyl transferase	Reaction	max flux	-9.09495e-13	466.312
HPDCACRNCPT2	heptadecanoate transport into the mitochondria	Reaction	max flux	-9.09495e-13	466.312
HPDCACRNt	heptadecanoate transport into the mitochondria	Reaction	max flux	-9.09495e-13	466.312
HPDCAt	fatty acid transport via diffusion	Reaction	max flux	-9.09495e-13	466.312
HPYRDC	hydroxypyruvate decarboxylase	Reaction	max flux	-4.3201e-12	1000
HRETNtn	4-hydroxyretinoic acid transport, Nuclear	Reaction	max flux	-4.20641e-12	1000
HS1ly	heparan-N-sulfatase, lysosomal	Reaction	max flux	-7.80398e-11	62.5
HS2ly	heparan-N-sulfatase, lysosomal	Reaction	max flux	-7.80398e-11	62.5
HS3ly	heparan-N-sulfatase, lysosomal	Reaction	max flux	-7.80398e-11	62.5
HS4ly	heparan-N-sulfatase, lysosomal	Reaction	max flux	-7.80398e-11	62.5
HSAT1ly	heparan-glucosaminide N-acetyltransferase, lysosomal	Reaction	max flux	-7.80398e-11	62.5
HSAT2ly	heparan-glucosaminide N-acetyltransferase, lysosomal	Reaction	max flux	-7.80398e-11	62.5
HSAT3ly	heparan-glucosaminide N-acetyltransferase, lysosomal	Reaction	max flux	-7.80398e-11	62.5
HSAT4ly	heparan-glucosaminide N-acetyltransferase, lysosomal	Reaction	max flux	-7.80398e-11	62.5
HSD17B4x	hydroxysteroid (17-beta) dehydrogenase 4	Reaction	max flux	-7.95808e-13	500
HSPASEly	heparan sulfate proteoglycan protease, lysosome (endosome)	Reaction	max flux	-7.80398e-11	62.5
HSPGtly	heparan sulfate transport, extracellular to lysosome	Reaction	max flux	-7.80398e-11	62.5
Htg	proton diffusion (Golgi)	Reaction	max flux	102.313	1000
ICDHy	isocitrate dehydrogenase (NADP)	Reaction	max flux	-7.75344e-11	1000
ICDHyrm	Isocitrate dehydrogenase (NADP+)	Reaction	max flux	119.276	1000
IDOAASE1ly	alpha-L-iduronidase, lysosomal	Reaction	max flux	-7.80398e-11	62.5
IDOAASE2ly	alpha-L-iduronidase, lysosomal	Reaction	max flux	-7.80398e-11	62.5
IDOAASE3ly	alpha-L-iduronidase, lysosomal	Reaction	max flux	-7.80398e-11	62.5
IDOAASE4ly	alpha-L-iduronidase, lysosomal	Reaction	max flux	25.5783	200
IDOURtly	iduronate transport into lysososme	Reaction	max flux	-25.5783	0
ILEt5m	Isoleucine mitochondrial transport	Reaction	max flux	-761.448	1000
ILETAm	isoleucine transaminase, mitochondrial	Reaction	max flux	-761.448	1000
IMPC	IMP cyclohydrolase	Reaction	max flux	-1.05047e-11	1000
IMPD	IMP dehydrogenase	Reaction	max flux	-2.04636e-11	1000
IPDDIx	isopentenyl-diphosphate D-isomerase	Reaction	max flux	-3.8014e-13	66.6667
IPDPtx	Isopentenyl diphosphate transport (peroxisome)	Reaction	max flux	-2.71072e-12	466.667
ITCOALm	Itaconate--CoA ligase (ADP-forming), mitochondrial	Reaction	max flux	-448.843	1000
IZPN	Imidazolonepropionase	Reaction	max flux	448.843	1000
KSII_CORE2t	keratan sulfate II (core2) transport, golgi to extracellular	Reaction	max flux	0	41.6667
KSII_CORE2tly	keratan sulfate II (core 2) transport, extracellular to lysosome	Reaction	max flux	0	41.6667
KSII_CORE4t	keratan sulfate II (core4) transport, golgi to extracellular	Reaction	max flux	0	38.4615
KSII_CORE4tly	keratan sulfate II (core 4) transport, extracellular to lysosome	Reaction	max flux	0	38.4615
KSIt	keratan sulfate I transport, golgi to extracellular	Reaction	max flux	0	14.2857
KSItly	keratan sulfate I transport, extracellular to lysosome	Reaction	max flux	0	14.2857
KYN3OX	kynurenine 3-monooxygenase	Reaction	max flux	-2.04636e-12	1000
LCADi_D	lactaldehyde dehydrogenase	Reaction	max flux	-3.9222e-11	1000
LCAT1e	Lecithin-cholesterol acyltransferase	Reaction	max flux	448.843	983.333
LCYSTCBOXL	3-Sulfoalanine carboxy-lyase	Reaction	max flux	-2.44427e-12	1000
LEUKTRD4t	leukotriene D4 transport	Reaction	max flux	448.843	1000
LEUt5m	leucine mitochondrial transport	Reaction	max flux	-761.448	0
LEUTAm	leucine transaminase, mitochondrial	Reaction	max flux	-761.448	0
LGTHL	lactoylglutathione lyase	Reaction	max flux	-3.9222e-11	1000
LINKDEG1ly	degradation of proteoglycan linkage region, lysosomal	Reaction	max flux	-7.80398e-11	62.5
LINKDEG2ly	degradation of proteoglycan linkage region, lysosomal	Reaction	max flux	25.5783	250
LINKDEG4ly	degradation of proteoglycan linkage region, lysosomal	Reaction	max flux	-5.05267e-11	142.857
LNLCCPT1	carnitine O-palmitoyltransferase	Reaction	max flux	-1.36424e-12	690.469
LNLCCPT2	carnitine transferase	Reaction	max flux	-1.36424e-12	690.469
LNLCCRNt	transport into the mitochondria (carnitine)	Reaction	max flux	-1.36424e-12	690.469
LNLNCAt	fatty acid transport via diffusion	Reaction	max flux	-2.89901e-12	1000
LNLNCGt	fatty acid transport via diffusion	Reaction	max flux	-2.89901e-12	1000
LPASE	lysophospholipase	Reaction	max flux	448.843	983.333
LPCHOLt	lysophosphatidylcholine transport	Reaction	max flux	448.843	983.333
LPCOXp	L-pipecolate oxidase, peroxisomal	Reaction	max flux	-2.47269e-12	925.926
LPS3	lipase	Reaction	max flux	732.518	1000
LTA4H	Leukotriene A-4 hydrolase	Reaction	max flux	732.518	1000
LTC4CP	Leukotriene C4 carboxypeptidase	Reaction	max flux	448.843	1000
LTD4DP	Leukotriene D4 dipeptidase	Reaction	max flux	448.843	1000
LYSOXp	L-lysine oxidase, peroxisomal	Reaction	max flux	-2.47269e-12	925.926
LYStip	L-lysine transport, peroxisomal (irreversible)	Reaction	max flux	-2.47269e-12	925.926
LYStm	Lysine mitochondrial transport via ornithine carrier	Reaction	max flux	-3.50155e-11	1000
M1316Mg	mannosyl-oligosaccharide 1,3-1,6-alpha-mannosidase	Reaction	max flux	0	14.2857
M13N2Tg	alpha-1,3-mannosyl-glycoprotein 2-beta-N-acetylglucosaminyltransferase	Reaction	max flux	0	14.2857
M16NTg	alpha-1,6-mannosyl-glycoprotein 2-beta-N-acetylglucosaminyltransferase	Reaction	max flux	0	14.2857
M4MPDOL_Lter	m4mpdol flippase	Reaction	max flux	0	1.42857
M8MASNterg	m8masn transport from ER to Golgi apparatus	Reaction	max flux	0	14.2857
MACOXO	3-Methylimidazole acetaldehyde:NAD+ oxidoreductase	Reaction	max flux	448.843	1000
MAGt	monoacylglycerol 2 transport	Reaction	max flux	732.518	1000
MALT	alpha-glucosidase	Reaction	max flux	732.518	1000
MALTt1r	maltose transport (uniport)	Reaction	max flux	732.518	1000
MANtg	mannose efflux from Golgi apparatus	Reaction	max flux	0	85.7143
MANtly	mannose efflux from lysosome	Reaction	max flux	0	42.8571
MCITS	2-methylcitrate synthase	Reaction	max flux	-7.52038e-11	1000
MDHm	malate dehydrogenase, mitochondrial	Reaction	max flux	-734.875	1000
MECOALm	mesaconate--CoA ligase (ADP-forming), mitochondrial	Reaction	max flux	-448.843	1000
MEOHt2	Methanol diffusion	Reaction	max flux	-7.27596e-12	1000
MEOHtly	Methanol transporter, lysosome	Reaction	max flux	-7.27596e-12	1000
MEVK1x	mevalonate kinase (atp)	Reaction	max flux	-3.80851e-12	666.667
MG1er	mannosyl-oligosaccharide glucosidase, endoplasmic reticulum	Reaction	max flux	0	14.2857
MG2er	mannosyl-oligosaccharide glucosidase, endoplasmic reticulum	Reaction	max flux	0	14.2857
MG3er	mannosyl-oligosaccharide glucosidase, endoplasmic reticulum	Reaction	max flux	0	14.2857
MGSA2	methyglyoxylate synthase 2 (from g3p)	Reaction	max flux	-3.9222e-11	1000
MHISOR	N-Methylhistamine:oxygen oxidoreductase (deaminating)	Reaction	max flux	448.843	1000
MI1345PP	inositol-1,3,4,5-trisphosphate 5-phosphatase	Reaction	max flux	0	986.667
MI134P4P	inositol-1,3,4-trisphosphate 4-phosphatase	Reaction	max flux	0	986.667
MI13PP	inositol-1,3-bisphosphate 3-phosphatase	Reaction	max flux	0	986.667
MI145PK	inositol-1,4,5-trisphosphate 3-kinase	Reaction	max flux	0	986.667
MI145PP	inositol-1,4,5-trisphosphate 5-phosphatase	Reaction	max flux	0	1000
MI14P4P	inositol-1,4-bisphosphate 4-phosphatase	Reaction	max flux	0	1000
MM5ag	mannosyl-oligosaccharide 1,2-alpha-mannosidase, Golgi apparatus	Reaction	max flux	0	14.2857
MM6bg	mannosyl-oligosaccharide 1,2-alpha-mannosidase, Golgi apparatus	Reaction	max flux	0	14.2857
MM7Cbg	mannosyl-oligosaccharide 1,2-alpha-mannosidase, Golgi apparatus	Reaction	max flux	0	14.2857
MM8Cg	mannosyl-oligosaccharide 1,2-alpha-mannosidase, Golgi apparatus	Reaction	max flux	0	14.2857
MMCDm	Methylmalonyl-CoA decarboxylase, mitochondrial	Reaction	max flux	-2.54659e-11	1000
MMEm	methylmalonyl-CoA epimerase/racemase	Reaction	max flux	-2.54659e-11	1000
MTHFCm	methenyltetrahydrifikate cyclohydrolase, mitochondrial	Reaction	max flux	-1000	1000
MTHFD2m	methylenetetrahydrofolate dehydrogenase (NAD), mitochondrial	Reaction	max flux	-1.68711e-10	1000
MTHFDm	methylenetetrahydrofolate dehydrogenase (NADP), mitochondrial	Reaction	max flux	-1.46883e-10	1000
N3Tg	N-acetylgalactosamine 3-beta-galactosyltransferase, Golgi apparatus	Reaction	max flux	0	41.6667
N4Tg	N-acetylgalactosamine 4-beta-galactosyltransferase, Golgi apparatus	Reaction	max flux	-3.63443e-12	166.667
NACASPAH	N-Acetyl-L-aspartate amidohydrolase	Reaction	max flux	0	1000
NACASPtm	N-acetyl-L-aspartate transport (mitochondria to cytosol)	Reaction	max flux	0	1000
NACHEX10ly	beta-N-acetylhexosaminidase, lysosomal	Reaction	max flux	0	14.2857
NACHEX11ly	beta-N-acetylhexosaminidase, lysosomal	Reaction	max flux	0	14.2857
NACHEX12ly	beta-N-acetylhexosaminidase, lysosomal	Reaction	max flux	0	14.2857
NACHEX13ly	beta-N-acetylhexosaminidase, lysosomal	Reaction	max flux	0	14.2857
NACHEX14ly	beta-N-acetylhexosaminidase, lysosomal	Reaction	max flux	0	14.2857
NACHEX15ly	beta-N-acetylhexosaminidase, lysosomal	Reaction	max flux	0	14.2857
NACHEX16ly	beta-N-acetylhexosaminidase, lysosomal	Reaction	max flux	0	14.2857
NACHEX17ly	beta-N-acetylhexosaminidase, lysosomal	Reaction	max flux	0	14.2857
NACHEX18ly	beta-N-acetylhexosaminidase, lysosomal	Reaction	max flux	0	14.2857
NACHEX19ly	beta-N-acetylhexosaminidase, lysosomal	Reaction	max flux	0	14.2857
NACHEX1ly	beta-N-acetylhexosaminidase, lysosomal	Reaction	max flux	-9.36424e-11	250
NACHEX20ly	beta-N-acetylhexosaminidase, lysosomal	Reaction	max flux	0	14.2857
NACHEX21ly	beta-N-acetylhexosaminidase, lysosomal	Reaction	max flux	0	14.2857
NACHEX22ly	beta-N-acetylhexosaminidase, lysosomal	Reaction	max flux	0	14.2857
NACHEX23ly	beta-N-acetylhexosaminidase, lysosomal	Reaction	max flux	0	41.6667
NACHEX24ly	beta-N-acetylhexosaminidase, lysosomal	Reaction	max flux	0	41.6667
NACHEX25ly	beta-N-acetylhexosaminidase, lysosomal	Reaction	max flux	0	41.6667
NACHEX26ly	beta-N-acetylhexosaminidase, lysosomal	Reaction	max flux	0	38.4615
NACHEX27ly	beta-N-acetylhexosaminidase, lysosomal	Reaction	max flux	25.5783	347.973
NACHEX2ly	beta-N-acetylhexosaminidase, lysosomal	Reaction	max flux	25.5783	250
NACHEX3ly	beta-N-acetylhexosaminidase, lysosomal	Reaction	max flux	25.5783	200
NACHEX8ly	beta-N-acetylhexosaminidase, lysosomal	Reaction	max flux	-5.05267e-11	142.857
NACHEX9ly	beta-N-acetylhexosaminidase, lysosomal	Reaction	max flux	-5.05267e-11	142.857
NADH2_u10m	NADH dehydrogenase, mitochondrial	Reaction	max flux	666.211	1000
NADNe	NAD nucleosidase,extracellular	Reaction	max flux	-1.17097e-11	1000
NAGA2ly	N-acetylgalactosaminidase, alpha-	Reaction	max flux	-3.63443e-12	166.667
NAGLCAly	N-acetylglucosaminidase, lysosomal	Reaction	max flux	-3.63443e-12	166.667
NCAMUP	Nicotinamide acid uptake	Reaction	max flux	-1.98384e-11	1000
NCNt	Na+/Ca2+-NH4+ exchange	Reaction	max flux	-448.843	1000
NDP7er	nucleoside-diphosphatase (UDP), endoplasmic reticulum	Reaction	max flux	-1.38698e-11	1000
NDP7g	nucleoside-diphosphatase (UDP), Golgi apparatus	Reaction	max flux	-1.05942e-11	500
NDP8	nucleoside-diphosphatase (dUDP)	Reaction	max flux	-1.45519e-11	1000
NDPK6n	nucleoside-diphosphate kinase (ATP:dUDP), nuclear	Reaction	max flux	-1.26761e-11	1000
NH4t3r	ammonia transport via proton antiport	Reaction	max flux	-141.904	1000
NNATr	nicotinate-nucleotide adenylyltransferase	Reaction	max flux	-1.18234e-11	1000
NS26T2g	alpha-N-acetylgalactosaminide alpha-2,6-sialyltransferase	Reaction	max flux	51.1565	500
NTD10	5'-nucleotidase (XMP)	Reaction	max flux	-2.04636e-11	1000
NTD5m	5'-nucleotidase (dTMP), mitochondrial	Reaction	max flux	-1.92131e-11	1000
NTD7	5'-nucleotidase (AMP)	Reaction	max flux	666.667	1000
NTD9e	5'-nucleotidase (GMP), extracellular	Reaction	max flux	0	1000
O2St	superoxide anion transport via diffusion (extracellular)	Reaction	max flux	-386.121	10
O2Stm	superoxide anion transport via diffusion (mitochondria)	Reaction	max flux	-6.66211	0
O2t	o2 transport (diffusion)	Reaction	max flux	113.879	1000
O2ter	O2 transport, endoplasmic reticulum	Reaction	max flux	-3.9222e-12	1000
O2tm	O2 transport (diffusion)	Reaction	max flux	730.792	1000
O2tp	O2 transport, peroxisomal	Reaction	max flux	-7.38964e-12	1000
OAGT3te	oagt3 hs transport	Reaction	max flux	-1.81899e-12	200
OBDHc	2-Oxobutanoate dehydrogenase, cytosolic	Reaction	max flux	-6.66205e-11	1000
OCCOAtm	Octanoyl-CoA transport, diffusion	Reaction	max flux	-5.28644e-12	1000
OCTAt	Octanoate transport via diffusion	Reaction	max flux	-4.89395e-12	1000
OMPDC	orotidine-5'-phosphate decarboxylase	Reaction	max flux	-3.54703e-11	1000
ORNDC	Ornithine Decarboxylase	Reaction	max flux	-7.54881e-11	1000
OXAtp	oxalate transport out of peroxisome	Reaction	max flux	-4.3201e-12	1000
P45027A11m	5-beta-cholestane-3-alpha,7-alpha,12-alpha-triol 27-hydroxylase	Reaction	max flux	-7.38964e-13	500
P45027A15m	5-beta-cytochrome P450, family 27, subfamily A, polypeptide 1	Reaction	max flux	-3.80851e-12	1000
P45039A1r	oxysterol 7-alpha-hydroxylase	Reaction	max flux	-1.98952e-12	500
P45046A1r	cytochrome P450, family 46, subfamily A, polypeptide 1	Reaction	max flux	-1.98952e-12	500
P4507A1r	cytochrome P450, family 7, subfamily A, polypeptide 1	Reaction	max flux	-7.38964e-13	500
P4508B13r	sterol 12-alpha-hydroxylase (nadh)	Reaction	max flux	-7.38964e-13	500
PACCOAL	phenylacetate-CoA ligase	Reaction	max flux	448.843	1000
PAFH	Platelet-activating factor acetylhydrolase	Reaction	max flux	-7.71934e-11	1000
PAFS	alkyl glycerol phosphocholine acetyl transferase	Reaction	max flux	414.739	1000
PAFt	1-alkyl 2-acteylglycerol 3-phosphocholine transport	Reaction	max flux	-7.77618e-11	1000
PAIL_HStn	phosphatidylinositol nuclear transport (diffusion)	Reaction	max flux	0	1000
PAPStg	3'-Phosphoadenylyl sufate Golgi transport	Reaction	max flux	0	171.429
PAPtg	adenosine 3',5'-bisphosphate Golgi transport	Reaction	max flux	0	171.429
PCm	pyruvate carboxylase	Reaction	max flux	-2.5409e-11	1000
PCRNtm	transport into the mitochondria from cytosol (carnitine)	Reaction	max flux	-7.59428e-11	1000
PCt	phosphatidylcholine transporter	Reaction	max flux	448.843	983.333
PDE1	3',5'-cyclic-nucleotide phosphodiesterase	Reaction	max flux	-1.23919e-11	1000
PDE4	3',5'-cyclic-nucleotide phosphodiesterase	Reaction	max flux	0	1000
PE_HSter	phosphatidylethanolamine scramblase	Reaction	max flux	-1.25056e-11	666.667
PEAMNO	Phenethylamine oxidase	Reaction	max flux	448.843	1000
PEPCKm	Phosphoenolpyruvate carboxykinase (GTP)	Reaction	max flux	-6.59384e-12	1000
PEt	phosphatidylethanolamine transport	Reaction	max flux	-1.11413e-11	666.667
PGDI	Prostaglandin-H2 D-isomerase [Precursor]	Reaction	max flux	0	1000
PGI	glucose-6-phosphate isomerase	Reaction	max flux	-1000	1000
PGISr	Prostaglandin I2 synthase	Reaction	max flux	-1.93268e-12	500
PGK	phosphoglycerate kinase	Reaction	max flux	-9.54969e-12	1000
PGMT	phosphoglucomutase	Reaction	max flux	-1.38698e-11	1000
PGS	Prostaglandin G/H synthase	Reaction	max flux	-2.10321e-12	1000
PGSr	Prostaglandin G/H synthase	Reaction	max flux	-1.98952e-12	500
PHACCOAGLNAC	Phenylacetyl-CoA:L-glutamine alpha-N-phenylacetyltransferase	Reaction	max flux	448.843	1000
PHEACGLNt	PHEACGLN extracellular transport via diffusion	Reaction	max flux	448.843	1000
PHEMEt	heme transport	Reaction	max flux	-1.13687e-12	992.908
PHYCBOXL	L-Phenylalanine carboxy-lyase	Reaction	max flux	448.843	1000
PI345P5P	phosphatidylinositol-3,4,5-trisphosphate 5-phosphatase	Reaction	max flux	0	1000
PI34P5K	phosphatidylinositol 3,4-bisphosphate 5-kinase	Reaction	max flux	0	1000
PI45P5P	phosphatidylinositol-4,5-bisphosphate 5-phosphatase	Reaction	max flux	0	1000
PI45PLC	phosphatidylinositol 4,5-bisphosphate phospholipase C	Reaction	max flux	0	1000
PI4PLC	phosphatidylinositol 4-phosphate phospholipase C	Reaction	max flux	0	1000
PI5P4Kn	phosphatidylinositol-5-phosphate 4-kinase, nuclear	Reaction	max flux	-1.59162e-11	1000
PIACGT	phosphatidylinositol N-acetylglucosaminyltransferase	Reaction	max flux	-6.25278e-12	333.333
PIPLC	phosphatidylinositol phospholipase C	Reaction	max flux	0	1000
PIt7	phosphate transport in/out via three Na+ symporter	Reaction	max flux	-1000	1000
PItg	phosphate transport, Golgi apparatus	Reaction	max flux	-1.05942e-11	500
PItn	phosphate transport, nuclear	Reaction	max flux	-1.75078e-11	666.667
PMEVKx	phosphomevalonate kinase	Reaction	max flux	-3.80851e-12	666.667
PMTCOAtx	fatty acid intracellular transport	Reaction	max flux	-1.25056e-11	1000
PNTEH	Hydrolase Class ( RXN R02973)	Reaction	max flux	-2.72848e-12	1000
PNTK	pantothenate kinase	Reaction	max flux	-4.718e-12	1000
PPAm	inorganic diphosphatase	Reaction	max flux	-1.1471e-10	1000
PPCOAOm	Propanoyl-CoA:FAD 2,3-oxidoreductase, mitochondrial	Reaction	max flux	-9.02389e-12	1000
PPD2CSPp	PPD2CSPp	Reaction	max flux	-2.47269e-12	925.926
PPItx	Diphosphate transporter, peroxisome	Reaction	max flux	-2.143e-11	500
PPM	phosphopentomutase	Reaction	max flux	600	1000
PPNCL3	phosphopantothenate-cysteine ligase	Reaction	max flux	-4.718e-12	1000
PRAGSr	phosphoribosylglycinamide synthase	Reaction	max flux	-3.95062e-12	648.78
PRASCS	phosphoribosylaminoimidazolesuccinocarboxamide synthase	Reaction	max flux	-3.95062e-12	648.78
PRDXl	Peroxidase (multiple substrates)	Reaction	max flux	-7.27596e-12	1000
PRFGS	phosphoribosylformylglycinamidine synthase	Reaction	max flux	-3.95062e-12	648.78
PROt4	Na+/Proline-L symporter	Reaction	max flux	0	1000
PRPNCOAHYDm	Propenoyl-CoA hydrolase (m)	Reaction	max flux	-2.6148e-11	1000
PRPPS	phosphoribosylpyrophosphate synthetase	Reaction	max flux	-3.58682e-11	1000
PSDm_hs	Phosphatidylserine decarboxylase	Reaction	max flux	0	666.667
PSFLIPm	phosphatidylserine flippase	Reaction	max flux	0	666.667
PSt3	phosphatidylserine transport	Reaction	max flux	0	666.667
PTPAT	Phosphopantetheine adenylyltransferase (EC 2.7.7.3)	Reaction	max flux	-1.18234e-11	1000
PTRCOX1	Putrescine:oxygen oxidoreductase (deaminating)	Reaction	max flux	448.843	1000
PUNP7	purine-nucleoside phosphorylase (Xanthosine)	Reaction	max flux	-1000	1000
PYNP2r	pyrimidine-nucleoside phosphorylase (uracil)	Reaction	max flux	-66.6667	1000
PYRt2m	pyruvate mitochondrial transport via proton symport	Reaction	max flux	906.58	1000
RAHY	retinoic acid hydroxylation (P450)	Reaction	max flux	-4.20641e-12	1000
RBFK	riboflavin kinase	Reaction	max flux	-1.65699e-11	1000
RETFA	retinol acyltransferase	Reaction	max flux	-1.39266e-11	1000
RETH	retinyl ester hydrolase	Reaction	max flux	-1.39266e-11	1000
RNMK	ribosylnicotinamide kinase	Reaction	max flux	-1.98384e-11	1000
RTOTAL2t	RTOTAL2 transport	Reaction	max flux	448.843	1000
RTOTALt	RTOTAL transport	Reaction	max flux	-4.83169e-12	1000
S23T2g	beta-galactoside alpha-2,3-sialyltransferase (core 2)	Reaction	max flux	0	41.6667
S23T3g	beta-galactoside alpha-2,3-sialyltransferase (complex N-glycan)	Reaction	max flux	0	14.2857
S23T4g	beta-galactoside alpha-2,3-sialyltransferase	Reaction	max flux	0	38.4615
S23Tg	beta-galactoside alpha-2,3-sialyltransferase (T antigen)	Reaction	max flux	51.1565	500
S2TASE1ly	iduronate-2-sulfatase, lysosomal	Reaction	max flux	-7.80398e-11	62.5
S2TASE2ly	iduronate-2-sulfatase, lysosomal	Reaction	max flux	-7.80398e-11	62.5
S2TASE3ly	iduronate-2-sulfatase, lysosomal	Reaction	max flux	25.5783	200
S3TASE1ly	N-acetylglucosamine-3-sulfatase, lysosomal	Reaction	max flux	-7.80398e-11	62.5
S3TASE2ly	N-acetylglucosamine-3-sulfatase, lysosomal	Reaction	max flux	-7.80398e-11	62.5
S3TASE3ly	N-acetylglucosamine-3-sulfatase, lysosomal	Reaction	max flux	-7.80398e-11	62.5
S4TASE1ly	N-acetylgalactosamine-4-sulfatase, lysosomal	Reaction	max flux	-9.36424e-11	250
S4TASE2ly	N-acetylgalactosamine-4-sulfatase, lysosomal	Reaction	max flux	25.5783	250
S4TASE3ly	N-acetylgalactosamine-4-sulfatase, lysosomal	Reaction	max flux	25.5783	200
S4TASE4ly	N-acetylgalactosamine-4-sulfatase, lysosomal	Reaction	max flux	-5.05267e-11	142.857
S4TASE5ly	N-acetylgalactosamine-4-sulfatase, lysosomal	Reaction	max flux	-5.05267e-11	142.857
S6T10g	galactose/N-acetylglucosamine 6-O-sulfotransferase, Golgi apparatus	Reaction	max flux	0	14.2857
S6T11g	galactose/N-acetylglucosamine 6-O-sulfotransferase, Golgi apparatus	Reaction	max flux	0	14.2857
S6T12g	galactose/N-acetylglucosamine 6-O-sulfotransferase, Golgi apparatus	Reaction	max flux	0	14.2857
S6T13g	galactose/N-acetylglucosamine 6-O-sulfotransferase, Golgi apparatus	Reaction	max flux	0	14.2857
S6T14g	galactose/N-acetylglucosamine 6-O-sulfotransferase, Golgi apparatus	Reaction	max flux	0	14.2857
S6T15g	galactose/N-acetylglucosamine 6-O-sulfotransferase, Golgi apparatus	Reaction	max flux	0	14.2857
S6T16g	galactose/N-acetylglucosamine 6-O-sulfotransferase, Golgi apparatus	Reaction	max flux	0	38.4615
S6T17g	galactose/N-acetylglucosamine 6-O-sulfotransferase, Golgi apparatus	Reaction	max flux	0	38.4615
S6T18g	galactose/N-acetylglucosamine 6-O-sulfotransferase, Golgi apparatus	Reaction	max flux	0	38.4615
S6T1g	galactose/N-acetylglucosamine 6-O-sulfotransferase, Golgi apparatus	Reaction	max flux	0	41.6667
S6T2g	galactose/N-acetylglucosamine 6-O-sulfotransferase, Golgi apparatus	Reaction	max flux	0	41.6667
S6T3g	galactose/N-acetylglucosamine 6-O-sulfotransferase, Golgi apparatus	Reaction	max flux	0	41.6667
S6T4g	galactose/N-acetylglucosamine 6-O-sulfotransferase, Golgi apparatus	Reaction	max flux	0	14.2857
S6T5g	galactose/N-acetylglucosamine 6-O-sulfotransferase, Golgi apparatus	Reaction	max flux	0	14.2857
S6T6g	galactose/N-acetylglucosamine 6-O-sulfotransferase, Golgi apparatus	Reaction	max flux	0	14.2857
S6T7g	galactose/N-acetylglucosamine 6-O-sulfotransferase, Golgi apparatus	Reaction	max flux	0	14.2857
S6T8g	galactose/N-acetylglucosamine 6-O-sulfotransferase, Golgi apparatus	Reaction	max flux	0	14.2857
S6T9g	galactose/N-acetylglucosamine 6-O-sulfotransferase, Golgi apparatus	Reaction	max flux	0	14.2857
S6TASE10ly	galactose-6-sulfate sulfatase, lysosomal	Reaction	max flux	0	14.2857
S6TASE11ly	N-acetylglucosamine-6-sulfatase, lysosomal	Reaction	max flux	0	14.2857
S6TASE12ly	N-acetylglucosamine-6-sulfatase, lysosomal	Reaction	max flux	0	14.2857
S6TASE13ly	N-acetylglucosamine-6-sulfatase, lysosomal	Reaction	max flux	0	14.2857
S6TASE14ly	N-acetylglucosamine-6-sulfatase, lysosomal	Reaction	max flux	0	14.2857
S6TASE15ly	N-acetylglucosamine-6-sulfatase, lysosomal	Reaction	max flux	0	14.2857
S6TASE16ly	N-acetylglucosamine-6-sulfatase, lysosomal	Reaction	max flux	0	14.2857
S6TASE17ly	N-acetylglucosamine-6-sulfatase, lysosomal	Reaction	max flux	0	14.2857
S6TASE18ly	N-acetylglucosamine-6-sulfatase, lysosomal	Reaction	max flux	0	14.2857
S6TASE19ly	N-acetylglucosamine-6-sulfatase, lysosomal	Reaction	max flux	0	14.2857
S6TASE1ly	N-acetylglucosamine-6-sulfatase, lysosomal	Reaction	max flux	-7.80398e-11	62.5
S6TASE20ly	N-acetylglucosamine-6-sulfatase, lysosomal	Reaction	max flux	0	14.2857
S6TASE21ly	N-acetylglucosamine-6-sulfatase, lysosomal	Reaction	max flux	0	14.2857
S6TASE22ly	galactose-6-sulfate sulfatase, lysosomal	Reaction	max flux	0	41.6667
S6TASE23ly	N-acetylglucosamine-6-sulfatase, lysosomal	Reaction	max flux	0	41.6667
S6TASE24ly	N-acetylglucosamine-6-sulfatase, lysosomal	Reaction	max flux	0	41.6667
S6TASE25ly	galactose-6-sulfate sulfatase, lysosomal	Reaction	max flux	0	38.4615
S6TASE26ly	N-acetylglucosamine-6-sulfatase, lysosomal	Reaction	max flux	0	38.4615
S6TASE2ly	N-acetylglucosamine-6-sulfatase, lysosomal	Reaction	max flux	-7.80398e-11	62.5
S6TASE3ly	N-acetylglucosamine-6-sulfatase, lysosomal	Reaction	max flux	-7.80398e-11	62.5
S6TASE8ly	N-acetylgalactosamine-6-sulfatase, lysosomal	Reaction	max flux	-5.05267e-11	142.857
S6TASE9ly	N-acetylgalactosamine-6-sulfatase, lysosomal	Reaction	max flux	-5.05267e-11	142.857
SADT	sulfate adenylyltransferase	Reaction	max flux	0	171.429
SAMHISTA	S-Adenosyl-L-methionine:histamine N-tele-methyltransferase	Reaction	max flux	448.843	1000
SARCStex	Sarcosine transport (extracellular to cytosol)	Reaction	max flux	-6.13909e-12	1000
SARCStm	Sarcosine transport (mitochondrial)	Reaction	max flux	-7.38964e-12	1000
SARDHm	Sarcosine dehydrogenase (m)	Reaction	max flux	-7.38964e-12	1000
SCPx	peroxisomal thiolase 2	Reaction	max flux	-7.95808e-13	500
SERPT	serine C-palmitoyltransferase	Reaction	max flux	-1.87583e-12	500
SFGTH	S-Formylglutathione hydralase	Reaction	max flux	-7.7307e-12	1000
SGPL12r	Sphingosine-1-phosphate lyase	Reaction	max flux	732.518	1000
SIAASE2ly	sialidase, lysosomal	Reaction	max flux	0	14.2857
SIAASE3ly	sialidase, lysosomal	Reaction	max flux	0	41.6667
SIAASE4ly	sialidase, lysosomal	Reaction	max flux	0	38.4615
SIAT4Bg	Beta-galactoside alpha-2,3-sialyltransferase, Golgi apparatus	Reaction	max flux	-1.11555e-12	100
SIAT9g	Lactosylceramide alpha-2,3-sialyltransferase, Golgi apparatus	Reaction	max flux	-1.81899e-12	200
SMPD4	sphingomyelinase	Reaction	max flux	414.739	1000
SO4t4_2	sulfate transport via sodium symport	Reaction	max flux	897.687	1000
SO4tl	Sulfate transport (lysosome)	Reaction	max flux	102.313	857.143
SPHK21c	sphingosine kinase 2	Reaction	max flux	414.739	1000
SPHS1Pte	sphingosine-1-phosphate transport	Reaction	max flux	414.739	1000
SPHS1Ptr	sphingosine-1-phosphate transport	Reaction	max flux	732.518	1000
SPMS	spermidine synthase	Reaction	max flux	346.53	1000
SPODMe	superoxide dismutase, extracellular	Reaction	max flux	306.939	505
SQLSr	Squalene synthase	Reaction	max flux	0	1000
ST8SIA11	Beta-galactoside alpha-2,3-sialyltransferase	Reaction	max flux	-1.11555e-12	100
ST8SIA12	Beta-galactoside alpha-2,3-sialyltransferase	Reaction	max flux	-1.81899e-12	200
ST8SIA51g	Beta-galactoside alpha-2,3-sialyltransferase	Reaction	max flux	-1.81899e-12	200
SUCOASm	Succinate--CoA ligase (ADP-forming)	Reaction	max flux	-448.843	1000
T4HCINNMFM	4-hydroxycinnamate formation	Reaction	max flux	-3.87246e-13	66.6667
TALA	transaldolase	Reaction	max flux	800	1000
TCHOLAtx	bile acid intracellular transport	Reaction	max flux	-7.95808e-13	500
THCHOLSTOICtm	lipid, flip-flop intracellular transport	Reaction	max flux	-7.95808e-13	500
THFtm	5,6,7,8-Tetrahydrofolate transport, diffusion, mitochondrial	Reaction	max flux	-1000	1000
THYMt	thymine reversible transport via facilated diffusion	Reaction	max flux	-9.25837e-12	1000
TKT1	transketolase	Reaction	max flux	200	1000
TKT2	transketolase	Reaction	max flux	200	1000
TMDK1	thymidine kinase (ATP:thymidine)	Reaction	max flux	-9.25837e-12	1000
TMDK1m	thymidine kinase (ATP:thymidine)	Reaction	max flux	-1.92131e-11	1000
TPI	triose-phosphate isomerase	Reaction	max flux	-600	733.333
TRPO2	L-Tryptophan:oxygen 2,3-oxidoreductase (decyclizing)	Reaction	max flux	-2.04636e-12	1000
TYRTAm	tyrosine transaminase, mitochondrial	Reaction	max flux	-3.87246e-13	66.6667
UAG2EMAi	UDP-N-acetyl-D-glucosamine 2-epimerase (Hydrolysis)	Reaction	max flux	102.313	1000
UAG4E	UDP-N-acetylglucosamine 4-epimerase	Reaction	max flux	-51.1565	100
UAGALDP	UDP-N-acetylgalactosamine diphosphorylase	Reaction	max flux	51.1565	500
UAGDP	UDP-N-acetylglucosamine diphosphorylase	Reaction	max flux	51.1565	1000
UDPDOLPT_L	UDPglucose:dolichyl-phosphate beta-D-glucosyltransferase (liver)	Reaction	max flux	-6.26414e-11	1000
UDPG4E	UDPglucose 4-epimerase	Reaction	max flux	-3.63798e-12	500
UDPGALtg	UDP-Gal Golgi transport via CMP antiport	Reaction	max flux	-6.36646e-12	500
UDPGLCter	UDP-Glc endoplasmic reticulum transport via CMP antiport	Reaction	max flux	-1.31877e-11	1000
UDPtl	udp intracellular transport	Reaction	max flux	-3.63443e-12	166.667
UGALNACtg	UDP-GalNAc Golgi transport via CMP antiport	Reaction	max flux	-3.29692e-12	166.667
UGCG	Ceramide glucosyltransferase	Reaction	max flux	-1.31877e-11	1000
UGLCNACtg	UDP-GlcNAc Golgi transport via CMP antiport	Reaction	max flux	-3.63443e-12	200
UPPN	b-ureidopropionase	Reaction	max flux	-1.3074e-11	1000
URAt	uracil transport via facilated diffusion	Reaction	max flux	-600	1000
URATEt	urate export from cytosol	Reaction	max flux	-2.20552e-11	1000
URCN	URCN	Reaction	max flux	448.843	1000
UREAt	Urea transport via facilitate diffusion	Reaction	max flux	-267.482	1000
URIt	uridine facilated transport in cytosol	Reaction	max flux	-66.6667	1000
VALt5m	Valine reversible mitochondrial transport	Reaction	max flux	-761.448	1000
VALTA	valine transaminase	Reaction	max flux	0	1000
VALTAm	valine transaminase, mitochondiral	Reaction	max flux	-761.448	1000
VLCSp	Very-long-chain-fatty-acid-CoA ligase	Reaction	max flux	-7.95808e-13	500
XOLTRI24tc	24 trihydroxy cholesterol transport	Reaction	max flux	-1.98952e-12	500
XOLTRI24te	24 trihydroxy cholesterol transport	Reaction	max flux	-1.98952e-12	500
XOLTRIOLtm	lipid, flip-flop intracellular transport	Reaction	max flux	-7.38964e-13	500
XYLt	D-xylose reversible transport	Reaction	max flux	-25.5783	0
XYLtly	Xylose efflux from lysosome	Reaction	max flux	25.5783	250
XYLTt	Xylitol transport via passive diffusion	Reaction	max flux	923.265	1000
EX_4abutn_LPAREN_e_RPAREN_	Exchange of 4-ammoniobutanal	Reaction	max flux	-1000	1000
EX_fad_LPAREN_e_RPAREN_	Exchange of Flavin adenine dinucleotide oxidized	Reaction	max flux	-1.65699e-11	1000
EX_HC00250_LPAREN_e_RPAREN_	Exchange of hydrosulfide	Reaction	max flux	-1000	1000
EX_HC01609_LPAREN_e_RPAREN_	Exchange of UroporphyrinogenI	Reaction	max flux	637.789	750
EX_HC01610_LPAREN_e_RPAREN_	Exchange of CoproporphyrinogenI	Reaction	max flux	250	750
EX_orot_LPAREN_e_RPAREN_	Exchange of orotate	Reaction	max flux	-2.01226e-11	1000
EX_prpp_LPAREN_e_RPAREN_	Exchange of 5-O-phosphonato-alpha-D-ribofuranosyl diphosphate(5-)	Reaction	max flux	0	1000
EX_ptrc_LPAREN_e_RPAREN_	Exchange of 1,4-butanediammonium	Reaction	max flux	204.626	1000
EX_spmd_LPAREN_e_RPAREN_	Exchange of spermidine(3+)	Reaction	max flux	-1000	1000
r0009	Pyrophosphate phosphohydrolase EC:3.6.1.1	Reaction	max flux	-2.00089e-11	500
r0010	hydrogen-peroxide:hydrogen-peroxide oxidoreductase EC:1.11.1.6	Reaction	max flux	901.018	1000
r0016	Fe(II):oxygen oxidoreductase Porphyrin and chlorophyll metabolism EC:1.16.3.1	Reaction	max flux	-250	750
r0033	ATP:dephospho-CoA 3-phosphotransferase Pantothenate and CoA biosynthesis EC:2.7.1.24	Reaction	max flux	-4.77485e-12	836.364
r0051	AMP:pyrophosphate phosphoribosyltransferase Purine metabolism EC:2.4.2.7	Reaction	max flux	0	1000
r0074	L-Glutamate 5-semialdehyde:NAD+ oxidoreductase Arginine and proline metabolism EC:1.5.1.12	Reaction	max flux	-1.93268e-11	1000
r0084	Oxalosuccinate:NADP+ oxidoreductase (decarboxylating) Citrate cycle (TCA cycle) EC:1.1.1.42	Reaction	max flux	-7.95808e-13	500
r0085	2-Oxoglutaramate amidohydrolase Glutamate metabolism EC:3.5.1.3	Reaction	max flux	0	1000
r0119	Guanosine 5-triphosphate pyrophosphohydrolase Purine metabolism EC:3.6.1.19	Reaction	max flux	-1.29035e-11	1000
r0130	gamma-glutamyltranspeptidase Glutathione metabolism EC:3.4.11.4	Reaction	max flux	950.752	1000
r0142	Sulfite:oxygen oxidoreductase Sulfur metabolism EC:1.8.3.1	Reaction	max flux	-2.50111e-12	1000
r0156	L-Glutamine:pyruvate aminotransferase Glutamate metabolism EC:2.6.1.15	Reaction	max flux	0	1000
r0160	L-Serine:pyruvate aminotransferase Glycine, serine and threonine metabolism EC:2.6.1.51	Reaction	max flux	-4.3201e-12	1000
r0186	Ethanolamine-phosphate phospho-lyase (deaminating) EC:4.2.3.2	Reaction	max flux	265.125	733.333
r0193	L-Cysteine L-homocysteine-lyase (deaminating) Cysteine metabolism EC:4.4.1.1	Reaction	max flux	-1000	1000
r0202	sn-Glycerol-3-phosphate:NAD+ 2-oxidoreductase Glycerophospholipid metabolism EC:1.1.1.8	Reaction	max flux	-2.50111e-12	958.333
r0208	GTP:alpha-D-mannose-1-phosphate guanylyltransferase Fructose and mannose metabolism EC:2.7.7.13	Reaction	max flux	-1000	1000
r0245	Glycerol:NADP+ oxidoreductase Glycerolipid metabolism EC:1.1.1.2 EC:1.1.1.72	Reaction	max flux	-9.45022e-12	1000
r0246	Glycerol:NADP+ oxidoreductase Glycerolipid metabolism EC:1.1.1.72 EC:1.1.1.2	Reaction	max flux	-7.44649e-12	1000
r0267	CMP-N-acetylneuraminate,ferrocytochrome-b5:oxygen oxidoreductase (N-acetyl-hydroxylating) Aminosugars metabolism EC:1.14.18.2	Reaction	max flux	897.687	1000
r0268	cytidine monophospho-N-acetylneuraminic acid hydroxylase EC:1.14.18.2	Reaction	max flux	897.687	1000
r0281	Putrescine:oxygen oxidoreductase (deaminating) Urea cycle and metabolism of amino groups EC:1.4.3.6	Reaction	max flux	-1000	1000
r0287	Acetyl-CoA:acetyl-CoA C-acetyltransferase Fatty acid elongation in mitochondria / Fatty acid metabolism EC:2.3.1.16	Reaction	max flux	-2.60343e-11	1000
r0309	trans-Hexadec-2-enoyl-CoA reductase Fatty acid elongation in mitochondria EC:1.3.1.38	Reaction	max flux	448.843	749.42
r0311	Palmitate:CoA ligase (AMP-forming) Fatty acid metabolism EC:6.2.1.3	Reaction	max flux	-1.17097e-11	1000
r0321	Acetoacetate:CoA ligase (AMP-forming) Butanoate metabolism EC:6.2.1.16	Reaction	max flux	-8.86757e-12	1000
r0331	5,6-Dihydrothymine:NAD+ oxidoreductase Pyrimidine metabolism EC:1.3.1.1	Reaction	max flux	299.506	1000
r0339	ATP:(R)-glycerate 3-phosphotransferase Glycine, serine and threonine metabolism EC:2.7.1.31	Reaction	max flux	-9.45022e-12	1000
r0340	ATP:(R)-glycerate 3-phosphotransferase Glycine, serine and threonine metabolism EC:2.7.1.31	Reaction	max flux	-7.44649e-12	1000
r0354	Glycolysis / Glyconeogenesis EC:2.7.1.1	Reaction	max flux	-1.3415e-11	1000
r0355	Glycolysis / Glyconeogenesis EC:2.7.1.1	Reaction	max flux	-1.33014e-11	1000
r0360	Glycolysis / Glyconeogenesis EC:2.7.1.1	Reaction	max flux	0	128.571
r0365	3-hydroxypropanoate:NAD+ oxidoreductase beta-Alanine metabolism / Propanoate metabolism EC:1.1.1.59	Reaction	max flux	-2.6148e-11	1000
r0377	ATP:deoxycitidine 5-phosphotransferase Pyrimidine metabolism EC:2.7.1.74	Reaction	max flux	-1.59162e-11	1000
r0381	hypotaurine:NAD+ oxidoreductase Taurine and hypotaurine metabolism EC:1.8.1.3	Reaction	max flux	-3.9222e-12	1000
r0384	2-oxoglutarate:[dihydrolipoyllysine-residue succinyltransferase]-lipoyllysine 2-oxidoreductase (decarboxylating, acceptor-succinylating) EC:1.2.4.2	Reaction	max flux	-2.58069e-11	1000
r0385	3-methyl-2-oxobutanoate:[dihydrolipoyllysine-residue (2-methylpropanoyl)transferase] lipoyllysine 2-oxidoreductase (decarboxylating, acceptor-2-methylpropanoylating) EC:1.2.4.4	Reaction	max flux	-1.67688e-11	1000
r0391	Nicotinate D-ribonucleotide:pyrophosphate phosphoribosyltransferase Nicotinate and nicotinamide metabolism EC:2.4.2.11	Reaction	max flux	-1.98384e-11	1000
r0392	D-Glyceraldehyde:NAD+ oxidoreductase Glycerolipid metabolism EC:1.2.1.3	Reaction	max flux	-9.45022e-12	1000
r0393	D-Glyceraldehyde:NAD+ oxidoreductase Glycerolipid metabolism EC:1.2.1.3	Reaction	max flux	-7.44649e-12	1000
r0400	N-acetylneuraminate,ferrocytochrome-b5:oxygen oxidoreductase (N-acetyl-hydroxylating) Aminosugars metabolism EC:1.14.18.2	Reaction	max flux	34.1044	333.333
r0407	Sedoheptulose 1,7-bisphosphate D-glyceraldehyde-3-phosphate-lyase Carbon fixation EC:4.1.2.13	Reaction	max flux	-600	888.889
r0408	ATP:Sedoheptulose 7-phosphate 1-phosphotransferase EC:2.7.1.11	Reaction	max flux	-600	888.889
r0424	Isocitrate:NADP+ oxidoreductase (decarboxylating) Citrate cycle (TCA cycle) EC:1.1.1.42	Reaction	max flux	-7.95808e-13	500
r0434	Palmitoyl-CoA:L-carnitine O-palmitoyltransferase Fatty acid metabolism EC:2.3.1.21	Reaction	max flux	-5.45697e-12	1000
r0437	Palmitoyl-CoA:L-carnitine O-palmitoyltransferase Fatty acid metabolism EC:2.3.1.21	Reaction	max flux	-1.30171e-11	1000
r0441	Palmitoyl-CoA:L-carnitine O-palmitoyltransferase Fatty acid metabolism EC:2.3.1.21	Reaction	max flux	0	484.583
r0443	Palmitoyl-CoA:L-carnitine O-palmitoyltransferase Fatty acid metabolism EC:2.3.1.21	Reaction	max flux	-1.13687e-12	484.583
r0450	L-2-Aminoadipate:2-oxoglutarate aminotransferase Lysine biosynthesis / Lysine degradation EC:2.6.1.39	Reaction	max flux	-7.7307e-11	1000
r0456	ATP:deoxyguanosine 5-phosphotransferase Purine metabolism EC:2.7.1.113	Reaction	max flux	-9.49285e-12	1000
r0472	2-Deoxyadenosine 5-diphosphate:oxidized-thioredoxin 2-oxidoreductase Purine metabolism EC:1.17.4.1	Reaction	max flux	-1.10632e-11	1000
r0480	S-Adenosyl-L-methionine:ethanolamine-phosphate N-methyltransferase Glycerophospholipid metabolism EC:2.1.1.103	Reaction	max flux	-265.125	0
r0502	xanthine:NAD+ oxidoreductase Purine metabolism EC:1.17.1.4	Reaction	max flux	-2.00089e-11	1000
r0504	Xanthine:oxygen oxidoreductase Purine metabolism EC:1.17.3.2	Reaction	max flux	-6.13909e-12	1000
r0522	S-Aminomethyldihydrolipoylprotein:(6S)-tetrahydrofolate aminomethyltransferase (ammonia-forming) One carbon pool by folate EC:2.1.2.10	Reaction	max flux	-1.92131e-11	1000
r0523	5-Formyltetrahydrofolate cyclo-ligase (ADP-forming) One carbon pool by folate EC:6.3.3.2	Reaction	max flux	-1.92131e-11	1000
r0527	Nicotinamide-D-ribonucleotide amidohydrolase Nicotinate and nicotinamide metabolism EC:3.5.1.42	Reaction	max flux	-1.98384e-11	1000
r0531	dUTP:cytidine 5-phosphotransferase Pyrimidine metabolism EC:2.7.1.48	Reaction	max flux	-1.61435e-11	1000
r0539	Cysteamine:oxygen oxidoreductase Taurine and hypotaurine metabolism EC:1.13.11.19	Reaction	max flux	-2.72848e-12	1000
r0541	Glutaryl-CoA:(acceptor) 2,3-oxidoreductase (decarboxylating) Fatty acid metabolism EC:1.3.99.7	Reaction	max flux	-2.38742e-12	925.926
r0547	Aldehyde:NADP+ oxidoreductase Phenylalanine metabolism EC:1.2.1.5	Reaction	max flux	448.843	1000
r0560	2-Methylpropanoyl-CoA:oxygen 2,3-oxidoreductase Valine, leucine and isoleucine degradation EC:1.3.99.2	Reaction	max flux	-1.50919e-11	1000
r0579	ATP:pantothenate 4-phosphotransferase Pantothenate and CoA biosynthesis EC:2.7.1.33	Reaction	max flux	-8.23093e-11	1000
r0580	N-((R)-Pantothenoyl)-L-cysteine carboxy-lyase Pantothenate and CoA biosynthesis EC:4.1.1.30	Reaction	max flux	-8.48814e-11	1000
r0584	Deamino-NAD+ nucleotidohydrolase Nicotinate and nicotinamide metabolism EC:3.6.1.9	Reaction	max flux	-1.18234e-11	1000
r0590	ATP:pantetheine-4-phosphate adenylyltransferase Pantothenate and CoA biosynthesis EC:2.7.7.3	Reaction	max flux	-4.77485e-12	836.364
r0591	Dephospho-CoA nucleotidohydrolase Pantothenate and CoA biosynthesis EC:3.6.1.9	Reaction	max flux	-1.18234e-11	1000
r0594	L-2-Aminoadipate-6-semialdehyde:NAD+ 6-oxidoreductase Lysine degradation EC:1.2.1.31	Reaction	max flux	-2.47269e-12	925.926
r0596	3-hydroxyisobutyryl-CoA hydrolase beta-Alanine metabolism / Propanoate metabolism EC:3.1.2.4	Reaction	max flux	-2.6148e-11	1000
r0603	(S)-2-methylbutanoyl-CoA:acceptor 2,3-oxidoreductase Valine, leucine and isoleucine degradation EC:1.3.99.12	Reaction	max flux	-1.14255e-11	1000
r0604	(S)-2-methylbutanoyl-CoA:enzyme N6-(dihydrolipoyl)lysine S-(2-methylbutanoyl)transferase Valine, leucine and isoleucine degradation EC:2.3.1.168	Reaction	max flux	-1.17097e-11	1000
r0614	N-[(R)-4-Phosphopantothenoyl]-L-cysteine carboxy-lyase Pantothenate and CoA biosynthesis EC:4.1.1.36	Reaction	max flux	-5.34328e-12	836.364
r0627	Galactosylglycerol galactohydrolase Galactose metabolism EC:3.2.1.22 EC:3.2.1.23	Reaction	max flux	-51.1565	1000
r0629	Choloyl-CoA:glycine N-choloyltransferase Bile acid biosynthesis / Taurine and hypotaurine metabolism EC:2.3.1.65	Reaction	max flux	-7.95808e-13	500
r0633	trans-Oct-2-enoyl-CoA reductase Fatty acid elongation in mitochondria EC:1.3.1.38	Reaction	max flux	-2.60343e-11	1000
r0634	Octanoyl-CoA:acetyl-CoA C-acyltransferase Fatty acid elongation in mitochondria / Fatty acid metabolism EC:2.3.1.16	Reaction	max flux	-4.9738e-12	1000
r0638	trans-Dodec-2-enoyl-CoA reductase Fatty acid elongation in mitochondria EC:1.3.1.38	Reaction	max flux	-2.51248e-11	400
r0653	myristoyl-CoA:acetylCoA C-myristoyltransferase Fatty acid elongation in mitochondria / Fatty acid metabolism EC:2.3.1.16	Reaction	max flux	448.843	749.42
r0660	(S)-3-Hydroxydodecanoyl-CoA hydro-lyase Fatty acid elongation in mitochondria / Fatty acid metabolism EC:4.2.1.17	Reaction	max flux	-8.46967e-12	1000
r0666	2-(Formamido)-N1-(5-phosphoribosyl)acetamidine cyclo-ligase (ADP-forming) Purine metabolism EC:6.3.3.1	Reaction	max flux	-3.95062e-12	648.78
r0668	CTP:N-acylneuraminate cytidylyltransferase Aminosugars metabolism EC:2.7.7.43	Reaction	max flux	102.313	1000
r0669	(S)-3-Hydroxyisobutyryl-CoA hydro-lyase Valine, leucine and isoleucine degradation EC:4.2.1.17	Reaction	max flux	-1.59162e-11	1000
r0670	(S)-3-Methyl-2-oxopentanoate:[dihydrolipoyllysine-residue (2-methylpropanoyl)transferase] lipoyllysine 2-oxidoreductase (decarboxylating, acceptor-2-methylpropanoylating) EC:1.2.4.4	Reaction	max flux	-1.17097e-11	1000
r0680	ATP:pantothenate 4-phosphotransferase Pantothenate and CoA biosynthesis EC:2.7.1.33	Reaction	max flux	-5.34328e-12	836.364
r0683	Propanoyl-CoA:(acceptor) 2,3-oxidoreductase beta-Alanine metabolism EC:1.3.3.6 EC:1.3.99.3	Reaction	max flux	-2.66027e-11	1000
r0706	acyl-Coenzyme A dehydrogenase family, member 9 Bile acid biosynthesis EC:1.3.3.6	Reaction	max flux	-7.95808e-13	500
r0714	(S)-3-Hydroxyhexadecanoyl-CoA:NAD+ oxidoreductase Fatty acid elongation in mitochondria / Fatty acid metabolism EC:1.1.1.211 EC:1.1.1.35	Reaction	max flux	448.843	749.42
r0715	(S)-3-Hydroxyhexadecanoyl-CoA:NAD+ oxidoreductase Fatty acid elongation in mitochondria / Fatty acid metabolism EC:1.1.1.35 EC:1.1.1.211	Reaction	max flux	-1.53477e-12	375
r0716	(S)-3-Hydroxyhexadecanoyl-CoA hydro-lyase Fatty acid elongation in mitochondria / Fatty acid metabolism EC:4.2.1.17	Reaction	max flux	448.843	749.42
r0717	(S)-3-Hydroxyhexadecanoyl-CoA hydro-lyase Fatty acid elongation in mitochondria / Fatty acid metabolism EC:4.2.1.17	Reaction	max flux	-1.53477e-12	375
r0722	(S)-3-Hydroxydodecanoyl-CoA:NAD+ oxidoreductase Fatty acid elongation in mitochondria / Fatty acid metabolism EC:1.1.1.35 EC:1.1.1.211	Reaction	max flux	-2.51248e-11	400
r0724	Decanoyl-CoA:acetyl-CoA C-acyltransferase Fatty acid elongation in mitochondria / Fatty acid metabolism EC:2.3.1.16	Reaction	max flux	-8.46967e-12	1000
r0726	(S)-Hydroxydecanoyl-CoA:NAD+ oxidoreductase Fatty acid elongation in mitochondria / Fatty acid metabolism EC:1.1.1.35 EC:1.1.1.211	Reaction	max flux	-2.47837e-11	444.444
r0728	(S)-Hydroxydecanoyl-CoA hydro-lyase Fatty acid elongation in mitochondria / Fatty acid metabolism EC:4.2.1.17	Reaction	max flux	-4.9738e-12	1000
r0730	(S)-Hydroxyoctanoyl-CoA:NAD+ oxidoreductase Fatty acid elongation in mitochondria / Fatty acid metabolism EC:1.1.1.211	Reaction	max flux	-2.60343e-11	1000
r0731	(S)-Hydroxyoctanoyl-CoA hydro-lyase Fatty acid elongation in mitochondria / Fatty acid metabolism EC:4.2.1.17	Reaction	max flux	-2.60343e-11	1000
r0732	Hexanoyl-CoA:acetyl-CoA C-acyltransferase Fatty acid elongation in mitochondria / Fatty acid metabolism EC:2.3.1.16	Reaction	max flux	-2.60343e-11	1000
r0733	(S)-Hydroxyhexanoyl-CoA:NAD+ oxidoreductase Fatty acid elongation in mitochondria / Fatty acid metabolism EC:1.1.1.211 EC:1.1.1.35	Reaction	max flux	-2.60343e-11	1000
r0734	(S)-Hydroxyhexanoyl-CoA hydro-lyase Fatty acid elongation in mitochondria / Fatty acid metabolism EC:4.2.1.17	Reaction	max flux	-2.60343e-11	1000
r0735	trans-Dec-2-enoyl-CoA reductase Fatty acid elongation in mitochondria EC:1.3.1.38	Reaction	max flux	-2.60343e-11	400
r0774	Uroporphyrinogen I carboxy-lyase Porphyrin and chlorophyll metabolism EC:4.1.1.37	Reaction	max flux	250	750
r0779	3-Hydroxy-2-methylpropanoyl-CoA hydrolase EC:3.1.2.4	Reaction	max flux	-1.59162e-11	1000
r0784	xylitol:NAD oxidoreductase Pentose and glucuronate interconversions EC:1.1.1.15	Reaction	max flux	923.265	1000
r0787	3-sn-phosphatidate phosphohydrolase Sphingolipid metabolism EC:3.1.3.4	Reaction	max flux	-2.13163e-12	500
r0788	S-Adenosyl-L-methionine:methylethanolamine phosphate N-methyltransferase Glycerophospholipid metabolism EC:2.1.1.103	Reaction	max flux	-265.125	0
r0789	S-Adenosyl-L-methionine:phosphodimethylethanolamine N-methyltransferase Glycerophospholipid metabolism EC:2.1.1.103	Reaction	max flux	-265.125	0
r0818	Transport reaction	Reaction	max flux	-4.01315e-11	1000
r0839	Postulated transport reaction	Reaction	max flux	-49.2478	1000
r0841	Free diffusion	Reaction	max flux	600	1000
r0853	Facilitated diffusion	Reaction	max flux	-3.41061e-11	1000
r0899	Amino acid transporter ATB0+ Facilitated diffusion	Reaction	max flux	448.843	1000
r0908	Postulated transport reaction	Reaction	max flux	948.843	1000
r0909	Transport reaction	Reaction	max flux	51.1565	1000
r0921	Postulated transport reaction	Reaction	max flux	299.506	1000
r0926	Postulated transport reaction	Reaction	max flux	-7.44649e-12	1000
r0934	Neurotransmitter:Sodium Symporter (NSS) TCDB:2.A.22.3.3	Reaction	max flux	-7.95808e-13	500
r0940	Free diffusion	Reaction	max flux	-1000	1000
r0941	Free diffusion	Reaction	max flux	-2.5409e-11	1000
r0942	Neurotransmitter:Sodium Symporter (NSS) TCDB:2.A.22.3.4	Reaction	max flux	0	1000
r0944	Active transport	Reaction	max flux	897.687	1000
r0954	MCT 1 Transport reaction	Reaction	max flux	-3.80851e-12	666.667
r0975	Facilitated diffusion	Reaction	max flux	299.506	1000
r0995	Mitochondrial Carrier (MC) TCDB:2.A.29.8.3	Reaction	max flux	816.281	1000
r0998	Facilitated diffusion	Reaction	max flux	-5.45697e-12	1000
r0999	Facilitated diffusion	Reaction	max flux	-1.30171e-11	1000
r1007	Facilitated diffusion	Reaction	max flux	0	484.583
r1008	Facilitated diffusion	Reaction	max flux	-1.13687e-12	484.583
r1010	Postulated transport reaction	Reaction	max flux	-5.34328e-12	836.364
r1030	Transport reaction	Reaction	max flux	-1.93268e-12	1000
r1050	Vesicular transport	Reaction	max flux	-1.81899e-12	500
r1078	Vesicular transport	Reaction	max flux	-3.87246e-13	66.6667
r1106	Postulated transport reaction	Reaction	max flux	-1.65699e-11	1000
r1109	Citrate oxaloacetate-lyase ((pro-3S)-CH2COO- -->acetate) Citrate cycle (TCA cycle) EC:4.1.3.6	Reaction	max flux	734.875	1000
r1116	ATP Exporter (ATP-E) TCDB:9.A.6.1.1	Reaction	max flux	-666.667	1000
r1154	EC:1.2.7.2	Reaction	max flux	-47.3014	0
r1156	dUTP:uridine 5-phosphotransferase Pyrimidine metabolism EC:2.7.1.48	Reaction	max flux	-4.20641e-11	1000
r1164	EC:2.3.1.26	Reaction	max flux	-1.36424e-11	1000
r1172	EC:3.1.1.13	Reaction	max flux	-1.36424e-11	1000
r1259	EC:6.2.1.3	Reaction	max flux	-2.89901e-12	1000
r1260	EC:6.2.1.3	Reaction	max flux	-2.89901e-12	1000
r1262	EC:6.2.1.3	Reaction	max flux	0	484.583
r1291	Postulated transport reaction	Reaction	max flux	-401.542	1000
r1292	Postulated transport reaction	Reaction	max flux	-7.20775e-11	1000
r1298	Vesicular transport	Reaction	max flux	-2.89901e-12	1000
r1299	Vesicular transport	Reaction	max flux	-2.89901e-12	1000
r1364	Vesicular transport	Reaction	max flux	-2.89901e-12	1000
r1365	Vesicular transport	Reaction	max flux	-2.89901e-12	1000
r1384	Guanosine aminohydrolase EC:3.5.4.15	Reaction	max flux	-1000	1000
r1400	Active transport	Reaction	max flux	448.843	1000
r1418	Carbonic acid hydro-lyase Nitrogen metabolism EC:4.2.1.1	Reaction	max flux	551.157	1000
r1429	Free diffusion	Reaction	max flux	-2.50111e-12	958.333
r1434	Transport reaction	Reaction	max flux	238.552	1000
r1435	Transport reaction	Reaction	max flux	-7.54881e-11	1000
r1443	EC:1.3.3.6	Reaction	max flux	-1.53477e-12	375
r1451	EC:1.3.3.6	Reaction	max flux	-2.08047e-11	1000
r1454	TCDB:2.A.1.13.5 TCDB:2.A.1.13.1	Reaction	max flux	47.3014	1000
r1464	Active transport	Reaction	max flux	906.58	1000
r1467	Postulated transport reaction	Reaction	max flux	-1.36424e-12	740.304
r1527	ATP-binding Cassette (ABC) TCDB:3.A.1.211.1	Reaction	max flux	0	1000
r1540	Neurotransmitter:Sodium Symporter (NSS) TCDB:2.A.22.3.3	Reaction	max flux	448.843	1000
r2314	Resistance-Nodulation-Cell Division (RND) TCDB:2.A.60.1.2	Reaction	max flux	448.843	1000
r2320	Resistance-Nodulation-Cell Division (RND) TCDB:2.A.60.1.2	Reaction	max flux	732.518	1000
r2355	Organic anion transporter 5 Utilized transport	Reaction	max flux	732.518	1000
r2382	Mitochondrial Carrier (MC) TCDB:2.A.29.7.2	Reaction	max flux	-7.54881e-11	1000
r2384	Mitochondrial Carrier (MC) TCDB:2.A.29.7.2	Reaction	max flux	-8.84484e-11	1000
r2385	Mitochondrial Carrier (MC) TCDB:2.A.29.7.2	Reaction	max flux	-8.21387e-11	1000
r2386	Mitochondrial Carrier (MC) TCDB:2.A.29.7.2	Reaction	max flux	-8.04903e-11	1000
r2387	Mitochondrial Carrier (MC) TCDB:2.A.29.7.2	Reaction	max flux	-7.18501e-11	1000
r2388	Mitochondrial Carrier (MC) TCDB:2.A.29.7.2	Reaction	max flux	-8.42988e-11	1000
r2389	Mitochondrial Carrier (MC) TCDB:2.A.29.7.2	Reaction	max flux	-7.95808e-11	1000
r2395	Mitochondrial Carrier (MC) TCDB:2.A.29.19.1	Reaction	max flux	-3.50155e-11	1000
r2405	Mitochondrial Carrier (MC) TCDB:2.A.29.19.1	Reaction	max flux	-4.2121e-11	1000
r2408	Mitochondrial Carrier (MC) TCDB:2.A.29.19.1	Reaction	max flux	-4.2121e-11	1000
r2433	Mitochondrial Carrier (MC) TCDB:2.A.29.8.3	Reaction	max flux	-1.15961e-10	1000
r2443	Proposed Fatty Acid Transporter (FAT) TCDB:4.C.1.1.5	Reaction	max flux	0	1000
EX_sprm_LPAREN_e_RPAREN_	EX_sprm(e)	Reaction	max flux	-448.843	0
RE0344C	RE0344	Reaction	max flux	-448.843	1000
RE0383C	RE0383	Reaction	max flux	923.265	1000
RE0453M	RE0453	Reaction	max flux	-1.06866e-11	1000
RE0512M	RE0512	Reaction	max flux	-1.36424e-12	690.469
RE0565C	RE0565	Reaction	max flux	448.843	749.42
RE0566C	RE0566	Reaction	max flux	448.843	749.42
RE0567C	RE0567	Reaction	max flux	448.843	749.42
RE0568C	RE0568	Reaction	max flux	448.843	749.42
RE0688E	RE0688	Reaction	max flux	448.843	1000
RE0689E	RE0689	Reaction	max flux	448.843	1000
RE0690E	RE0690	Reaction	max flux	448.843	1000
RE0691C	RE0691	Reaction	max flux	-448.843	0
RE0827E	RE0827	Reaction	max flux	448.843	1000
RE0828E	RE0828	Reaction	max flux	448.843	1000
RE1254C	RE1254	Reaction	max flux	-2.47269e-12	925.926
RE1447N	RE1447	Reaction	max flux	-1.59162e-11	750
RE1516M	RE1516	Reaction	max flux	-1.36424e-12	690.469
RE1517M	RE1517	Reaction	max flux	-1.36424e-12	690.469
RE1518M	RE1518	Reaction	max flux	-1.37312e-12	600
RE1519M	RE1519	Reaction	max flux	-1.27898e-12	600
RE1520M	RE1520	Reaction	max flux	-1.08002e-12	690.469
RE1521M	RE1521	Reaction	max flux	-1.36424e-12	690.469
RE1522M	RE1522	Reaction	max flux	-1.36424e-12	690.469
RE1523M	RE1523	Reaction	max flux	-1.36424e-12	690.469
RE1525M	RE1525	Reaction	max flux	-1.36424e-12	690.469
RE1526M	RE1526	Reaction	max flux	-1.36424e-12	690.469
RE1527M	RE1527	Reaction	max flux	-1.08002e-12	690.469
RE1530C	RE1530	Reaction	max flux	-8.28777e-11	1000
RE1531M	RE1531	Reaction	max flux	-1.36424e-12	690.469
RE1532M	RE1532	Reaction	max flux	-1.36424e-12	690.469
RE1533M	RE1533	Reaction	max flux	-1.36424e-12	690.469
RE1534M	RE1534	Reaction	max flux	-1.08002e-12	690.469
RE1573M	RE1573	Reaction	max flux	-1.36424e-12	690.469
RE1796R	RE1796	Reaction	max flux	-7.38964e-13	500
RE1845C	RE1845	Reaction	max flux	-551.157	1000
RE1897C	RE1897	Reaction	max flux	448.843	1000
RE1898C	RE1898	Reaction	max flux	448.843	1000
RE2269E	RE2269	Reaction	max flux	448.843	1000
RE2304E	RE2304	Reaction	max flux	238.552	1000
RE2349C	RE2349	Reaction	max flux	-2.04636e-12	1000
RE2625M	RE2625	Reaction	max flux	-7.38964e-13	500
RE2649C	RE2649	Reaction	max flux	-47.3014	1000
RE2675C	RE2675	Reaction	max flux	-2.33058e-12	500
RE2677G	RE2677	Reaction	max flux	-2.17603e-12	500
RE2799C	RE2799	Reaction	max flux	945.056	1000
RE2998M	RE2998	Reaction	max flux	795.374	1000
RE2999M	RE2999	Reaction	max flux	-7.95808e-12	1000
RE3000M	RE3000	Reaction	max flux	-7.95808e-12	1000
RE3001M	RE3001	Reaction	max flux	-7.95808e-12	1000
RE3004M	RE3004	Reaction	max flux	-7.95808e-12	1000
RE3005M	RE3005	Reaction	max flux	-7.95808e-12	1000
RE3006M	RE3006	Reaction	max flux	-7.95808e-12	1000
RE3245C	RE3245	Reaction	max flux	-1.29035e-11	1000
RE3367E	RE3367	Reaction	max flux	448.843	1000
RE3566C	RE3566	Reaction	max flux	-267.482	1000
RE3567C	RE3567	Reaction	max flux	-267.482	1000
RE3624M	RE3624	Reaction	max flux	-7.95808e-12	1000
RE3626M	RE3626	Reaction	max flux	795.374	1000
RE3627M	RE3627	Reaction	max flux	-1.13687e-12	690.469
EX_prostgh2_LPAREN_e_RPAREN_	prostaglandin H2(1-) exchange	Reaction	max flux	945.056	1000
EX_prostgi2_LPAREN_e_RPAREN_	prostaglandin I2(1-) exchange	Reaction	max flux	-1.87583e-12	500
EX_C02470_LPAREN_e_RPAREN_	Xanthurenic acid exchange	Reaction	max flux	-1.93268e-12	1000
EX_CE1943_LPAREN_e_RPAREN_	spermidine dialdehyde exchange	Reaction	max flux	897.687	1000
EX_CE1936_LPAREN_e_RPAREN_	spermine dialdehyde exchange	Reaction	max flux	448.843	1000
EX_CE5788_LPAREN_e_RPAREN_	kinetensin 1-7 exchange	Reaction	max flux	448.843	1000
EX_CE5787_LPAREN_e_RPAREN_	kinetensin 1-3 exchange	Reaction	max flux	238.552	1000
EX_CE5791_LPAREN_e_RPAREN_	kinetensin 4-8 exchange	Reaction	max flux	238.552	1000
CITt4_4	citrate transport via sodium symport	Reaction	max flux	854.151	1000
PIt8	phosphate transport in/out via Na+ symporter	Reaction	max flux	-1000	1000
CYOOm3	cytochrome c oxidase, mitochondrial Complex IV	Reaction	max flux	333.105	500
C12OHc	production of 3-OHdodecanoylcarnitinec	Reaction	max flux	448.843	1000
C141ACBP	transport of 3-hydroxytetradecenoyl coa from mitochondria into cytosol	Reaction	max flux	-1.98952e-12	1000
C141OHc	production of 3-hydroxytetradecenoyl carnitine	Reaction	max flux	-1.98952e-12	1000
C141OHe	excretion of C14:1-OH	Reaction	max flux	-2.16005e-12	1000
DDCRNe	transport of 3-hydroxydodecanoyl carnitine into extra cellular space	Reaction	max flux	448.843	1000
EX_3ddcrn	exchange reaction for 3-hydroxydodecanoyl carnitine	Reaction	max flux	448.843	1000
EX_3tetd7ecoacrn	exchange reaction for 3-hydroxy tetradecenoyl-7-carnitine	Reaction	max flux	-2.16005e-12	1000
FAOXC10C8x	fatty acid beta oxidation(C10-->C8)x	Reaction	max flux	-1.53477e-12	375
FAOXC11C9m	fatty acid beta oxidation(C11-->C9)m	Reaction	max flux	-9.09495e-13	466.312
FAOXC121C10x	fatty acid beta xoidation(C12:1-->C10)x	Reaction	max flux	-1.53477e-12	375
FAOXC12C10m	fatty acid beta oxidation(C12-->C10)m	Reaction	max flux	-8.44125e-12	1000
FAOXC12C12OHm	fatty acid beta oxidation(C12-->OHC12)m	Reaction	max flux	448.843	1000
FAOXC13C11m	fatty acid beta oxidation(C13-->C11)m	Reaction	max flux	-9.09495e-13	466.312
FAOXC141C141OHm	fatty acid beta oxidation(C14:1-->C14:1OH)m	Reaction	max flux	-1.98952e-12	1000
FAOXC14C12m	fatty acid beta oxidation(C14-->C12)m	Reaction	max flux	448.843	749.42
FAOXC14C12x	fatty acid beta oxidation(C14-->C12)x	Reaction	max flux	-1.53477e-12	375
FAOXC15C13m	fatty acid beta oxidation(C15-->C13)m	Reaction	max flux	-9.09495e-13	466.312
FAOXC161C141m	fatty acid beta oxidation(C16:1-->C14:1)m	Reaction	max flux	-1.98952e-12	1000
FAOXC16C14m	fatty acid beta oxidation(C16-->C14)m	Reaction	max flux	-1.25056e-12	659.894
FAOXC17C15m	fatty acid beta oxidation(C17-->C15)m	Reaction	max flux	-9.09495e-13	466.312
FAOXC181C161m	fatty acid beta oxidation(C18:1-->C16:1)m	Reaction	max flux	-1.98952e-12	1000
FAOXC5C3x	fatty acid beta oxidation(C5-->C3)m	Reaction	max flux	-9.09495e-13	466.312
FAOXC7C5m	fatty acid beta oxidation(C7-->C5)m	Reaction	max flux	-9.09495e-13	466.312
FAOXC9C7m	fatty acid beta oxidation(C9-->C7)m	Reaction	max flux	-9.09495e-13	466.312
HDDACBP	transport of (S)-3-Hydroxydodecanoyl-CoA from mitochondria into the cytosol	Reaction	max flux	448.843	1000
OCD11COACPT1	transport of 11-octadecenoyl carnitine into the mitochondrial matrix	Reaction	max flux	-1.98952e-12	1000
OCD11CRNCACT	transport of 11-octadecenoyl carnitine into the mitochondrial matrix	Reaction	max flux	-1.98952e-12	1000
OCD11CRNCPT2	transport of 11-octadecenoyl carnitine into the mitochondrial matrix	Reaction	max flux	-1.98952e-12	1000
OCT11EFATP	uptake of vaccenic acid by cells	Reaction	max flux	-1.98952e-12	1000
CYSTLEUrBATtc	transport of L-Cystine into the cell in exchange for L-Leucine by b0,+AT transporter at the apical surfaces of the membranes of small intestine and renal cells.	Reaction	max flux	500	1000
GALSGLT1le	transport of D-Galactose from extracellular space to cytosol of mucosal cells in small intestine	Reaction	max flux	-1.50067e-11	1000
GLCSGLT1le	transport of D-glucose from extracellular space to cytosol of mucosal cells in small intestine	Reaction	max flux	-1.4893e-11	1000
GLYPHEPEPT1tc	transport of Glycylphenylalanine by the apical PEPT1 amino acid transporters across the brush border cells of the enterocytes of the intestine and renal cells	Reaction	max flux	448.843	1000
GLYSARCNc	Hydrolysis of glycylsarcosine for uptake	Reaction	max flux	-6.9349e-12	1000
GLYSARPEPT1tc	Transport of Glycylsarcosine by the apical PEPT1 amino acid transporters across the brush border cells of the enterocytes of the intestine, renal cells and brain.	Reaction	max flux	-6.9349e-12	1000
LINOFATPtc	uptake of linoleic acid by the enterocytes	Reaction	max flux	-1.36424e-12	690.469
NACDe	release of nicotinate at the basolateral surface	Reaction	max flux	-2.09184e-11	1000
OLEICFATPtc	uptake of octadecenoate by the enterocytes	Reaction	max flux	-1.24416e-11	1000
PALFATPtc	uptake of Hexadecanoate by the enterocytes	Reaction	max flux	-1.17737e-11	1000
ASPPROASCT1	aspartate intake by system ASCT-1 transporter	Reaction	max flux	-1.56888e-11	1000
CHOLESTle	hydrolysis of cholesterol ester by cholesterol esterase	Reaction	max flux	448.843	983.333
DM_pmtcoa_LPAREN_r_RPAREN_	demand reaction for pmtcoa	Reaction	max flux	-5.05906e-12	836.364
EX_dpcoa_LPAREN_e_RPAREN_	exchange reaction for dpcoa	Reaction	max flux	333.333	1000
EX_q10_LPAREN_e_RPAREN_	exchange reaction for ubiquinone	Reaction	max flux	-1000	0
GLYPHEHYc	hydrolysis of glycylphenylalanine	Reaction	max flux	448.843	1000
PPItm	diphopshate transporter, mitochondrial	Reaction	max flux	-1.21815e-10	1000
PTCRTD	diffusion of putriscine into the endothelial cells	Reaction	max flux	795.374	1000
PTPATe	PTPATe	Reaction	max flux	333.333	1000
RPEc	ribulose 5-phosphate 3-epimerase	Reaction	max flux	700	1000
RTOTAL2FATPc	uptake of Rtotal2 by enterocytes	Reaction	max flux	448.843	1000
RTOTAL3FATPc	uptake of Rtotal3 by enterocytes	Reaction	max flux	-4.80327e-12	1000
RTOTALFATPc	uptake of Rtotal by enterocytes	Reaction	max flux	448.843	1000
URIt5le	uridine transport in via sodium symport (1:2)	Reaction	max flux	933.333	1000
5MTAte	Transport of 5-S-methyl-5-thioadenosine	Reaction	max flux	-346.53	0
AHCYSte	Transport of S-adenosyl-L-homocysteine	Reaction	max flux	346.53	1000
AICARte	Transport of 5-amino-1-(5-phospho-D-ribosyl)imidazole-4-carboxamide(2-)	Reaction	max flux	-1.97815e-11	1000
CBASPte	Transport of N-carbamoyl-L-aspartate	Reaction	max flux	-2.08047e-11	1000
EX_3mob_LPAREN_e_RPAREN_	Exchange of 3-methyl-2-oxobutanoate	Reaction	max flux	-761.448	1000
EX_3mop_LPAREN_e_RPAREN_	Exchange of 3-methyl-2-oxopentanoate	Reaction	max flux	-761.448	0
EX_4mop_LPAREN_e_RPAREN_	Exchange of 4-methyl-2-oxopentanoate	Reaction	max flux	-761.448	0
EX_5mta_LPAREN_e_RPAREN_	Exchange of 5-S-methyl-5-thioadenosine	Reaction	max flux	346.53	1000
EX_ahcys_LPAREN_e_RPAREN_	Exchange of S-adenosyl-L-homocysteine	Reaction	max flux	-346.53	0
EX_aicar_LPAREN_e_RPAREN_	Exchange of 5-amino-1-(5-phospho-D-ribosyl)imidazole-4-carboxamide(2-)	Reaction	max flux	-1.15961e-11	1000
EX_mal_L_LPAREN_e_RPAREN_	Exchange of L-malate	Reaction	max flux	734.875	1000
MAL_Lte	Transport of L-malate	Reaction	max flux	-734.875	1000
OROTGLUt	OROTGLUt	Reaction	max flux	916.873	1000
IDOURte	L-iduronate transport, extracellular	Reaction	max flux	-25.5783	0
EX_idour_LPAREN_e_RPAREN_	Exchange of L-iduronate	Reaction	max flux	25.5783	200
DM_atp_c_	DM_atp(c)	Reaction	max flux	-1.53477e-11	1000
2mcit[c]	2-Methylcitrate	Metabolite	max production	1000	2000
2mcit[e]	2-Methylcitrate	Metabolite	max production	-7.52038e-11	1000
gln_L[c]	L-Glutamine	Metabolite	max consumption	-1797.6	-5725
gln_L[c]	L-Glutamine	Metabolite	max production	321.678	2000
gln_L[e]	L-Glutamine	Metabolite	max consumption	-797.597	-1000
gln_L[e]	L-Glutamine	Metabolite	max production	-678.322	1000
gln_L[m]	L-Glutamine	Metabolite	max production	119.276	1000
acgam[c]	N-Acetyl-D-Glucosamine	Metabolite	max consumption	-134.416	-1000
acgam[c]	N-Acetyl-D-Glucosamine	Metabolite	max production	-1.04997e-10	1021.28
acgam[l]	N-Acetyl-D-Glucosamine	Metabolite	max consumption	-134.416	-1000
acgam[l]	N-Acetyl-D-Glucosamine	Metabolite	max production	-1.01437e-10	1021.28
acgam[r]	N-Acetyl-D-Glucosamine	Metabolite	max consumption	-134.416	-1000
acgam[r]	N-Acetyl-D-Glucosamine	Metabolite	max production	-1.05047e-10	1021.28
Nacasp[c]	N-Acetyl-L-Aspartate	Metabolite	max consumption	0	-1000
Nacasp[c]	N-Acetyl-L-Aspartate	Metabolite	max production	-6.09361e-11	1000
Nacasp[m]	N-Acetyl-L-Aspartate	Metabolite	max consumption	0	-1000
Nacasp[m]	N-Acetyl-L-Aspartate	Metabolite	max production	-6.09361e-11	1000
acrn[c]	O-Acetylcarnitine	Metabolite	max consumption	-448.843	-1822.01
acrn[c]	O-Acetylcarnitine	Metabolite	max production	414.739	1000
acrn[m]	O-Acetylcarnitine	Metabolite	max consumption	1.24146e-10	-1000
acrn[m]	O-Acetylcarnitine	Metabolite	max production	630.694	1000
acrn[r]	O-Acetylcarnitine	Metabolite	max consumption	-448.843	-1822.01
acrn[r]	O-Acetylcarnitine	Metabolite	max production	414.739	1000
acrn[x]	O-Acetylcarnitine	Metabolite	max consumption	-448.843	-1822.01
acrn[x]	O-Acetylcarnitine	Metabolite	max production	414.739	1000
spmd[c]	Spermidine	Metabolite	max consumption	-2450.36	-3000
spmd[c]	Spermidine	Metabolite	max production	-1.65983e-11	2000
spmd[e]	Spermidine	Metabolite	max production	-1000	1000
xylt[c]	Xylitol	Metabolite	max consumption	-923.265	-1000
xylt[c]	Xylitol	Metabolite	max production	1076.73	1857.14
xylt[e]	Xylitol	Metabolite	max consumption	-923.265	-1000
mi14p[c]	(1R,2R,3R,4R,5R,6S)-2,3,5,6-Tetrahydroxy-4-(Phosphonatooxy)Cyclohexyl Phosphate	Metabolite	max consumption	1.00044e-11	-1000
mi14p[c]	(1R,2R,3R,4R,5R,6S)-2,3,5,6-Tetrahydroxy-4-(Phosphonatooxy)Cyclohexyl Phosphate	Metabolite	max production	0	1000
xol24oh[r]	(24S)-24-Hydroxycholesterol	Metabolite	max consumption	3.69482e-12	-1000
xol24oh[r]	(24S)-24-Hydroxycholesterol	Metabolite	max production	-4.09273e-12	1000
xoltri24[c]	(24S)-7Alpha,24-Dihydroxycholesterol	Metabolite	max production	1000	1500
xoltri24[e]	(24S)-7Alpha,24-Dihydroxycholesterol	Metabolite	max production	-1.98952e-12	500
xoltri24[r]	(24S)-7Alpha,24-Dihydroxycholesterol	Metabolite	max production	1000	1500
cholcoar[x]	(25R)-3Alpha,7Alpha,12Alpha-Trihydroxy-5Beta-Cholestan-26-Oyl Coenzyme A	Metabolite	max consumption	2.50111e-12	-766.667
cholcoar[x]	(25R)-3Alpha,7Alpha,12Alpha-Trihydroxy-5Beta-Cholestan-26-Oyl Coenzyme A	Metabolite	max production	-1.19371e-12	500
CE2243[c]	(2E)-Eicosenoyl Coenzyme A	Metabolite	max consumption	2.29363e-10	-749.42
CE2243[c]	(2E)-Eicosenoyl Coenzyme A	Metabolite	max production	-6.25278e-12	836.364
HC01410[m]	(2E)-Hexenoyl-CoA	Metabolite	max consumption	6.9349e-12	-1000
HC01410[m]	(2E)-Hexenoyl-CoA	Metabolite	max production	-1.23066e-11	912.281
HC01415[m]	(2E)-Octenoyl Coenzyme A	Metabolite	max consumption	5.22959e-12	-1000
HC01415[m]	(2E)-Octenoyl Coenzyme A	Metabolite	max production	-1.31308e-11	941.758
gal1p[c]	(2R,3R,4S,5R,6R)-3,4,5-Trihydroxy-6-(Hydroxymethyl)Oxan-2-Yl Phosphate	Metabolite	max consumption	1.95541e-11	-1500
gal1p[c]	(2R,3R,4S,5R,6R)-3,4,5-Trihydroxy-6-(Hydroxymethyl)Oxan-2-Yl Phosphate	Metabolite	max production	1666.67	2000
3dsphgn[c]	(2S)-1-Hydroxy-3-Oxooctadecan-2-Aminium	Metabolite	max consumption	2.38742e-12	-500
3dsphgn[c]	(2S)-1-Hydroxy-3-Oxooctadecan-2-Aminium	Metabolite	max production	-1.05729e-11	1000
pheacgln[c]	(2S)-4-Carbamoyl-2-(2-Phenylacetamido)Butanoate	Metabolite	max consumption	-551.157	-1000
pheacgln[c]	(2S)-4-Carbamoyl-2-(2-Phenylacetamido)Butanoate	Metabolite	max production	1448.84	2000
pheacgln[e]	(2S)-4-Carbamoyl-2-(2-Phenylacetamido)Butanoate	Metabolite	max consumption	448.843	0
pheacgln[e]	(2S)-4-Carbamoyl-2-(2-Phenylacetamido)Butanoate	Metabolite	max production	448.843	1000
sph1p[c]	(2S,3R)-2-Azaniumyl-3-Hydroxyoctadecyl Phosphate	Metabolite	max consumption	-1000	-1500
sph1p[e]	(2S,3R)-2-Azaniumyl-3-Hydroxyoctadecyl Phosphate	Metabolite	max consumption	2.13163e-12	-500
3hmbcoa[m]	(2S,3S)-3-Hydroxy-2-Methylbutanoyl Coenzyme A	Metabolite	max consumption	1.22782e-11	-1000
3hmbcoa[m]	(2S,3S)-3-Hydroxy-2-Methylbutanoyl Coenzyme A	Metabolite	max production	-4.77485e-12	1000
CE5117[m]	(3E,5Z,8Z)-Tetradecatrienoyl Coenzyme A	Metabolite	max consumption	2.98428e-12	-1000
CE5117[m]	(3E,5Z,8Z)-Tetradecatrienoyl Coenzyme A	Metabolite	max production	129.561	972.727
CE2418[m]	(3S)-3-Hydroxy-Cis,Cis-Palmito-7,10-Dienoyl Coenzyme A	Metabolite	max consumption	2.07478e-12	-1000
CE2418[m]	(3S)-3-Hydroxy-Cis,Cis-Palmito-7,10-Dienoyl Coenzyme A	Metabolite	max production	129.561	972.727
CE4790[m]	(3S)-3-Hydroxy-Cis-8-Tetradecenoyl Coenzyme A	Metabolite	max consumption	3.18323e-12	-1000
CE4790[m]	(3S)-3-Hydroxy-Cis-8-Tetradecenoyl Coenzyme A	Metabolite	max production	129.561	972.727
CE2420[m]	(3S)-3-Hydroxydodec-Cis-6-Enoyl Coenzyme A	Metabolite	max consumption	3.0127e-12	-1000
CE2420[m]	(3S)-3-Hydroxydodec-Cis-6-Enoyl Coenzyme A	Metabolite	max production	129.561	972.727
CE2421[m]	(3S)-3-Hydroxylinoleoyl Coenzyme A	Metabolite	max consumption	1.84741e-12	-870.075
CE2421[m]	(3S)-3-Hydroxylinoleoyl Coenzyme A	Metabolite	max production	-4.77485e-12	836.364
eicostetcoa[c]	(8Z,11Z,14Z,17Z)-Eicosatetraenoyl Coenzyme A	Metabolite	max production	-3.5385e-12	836.364
m2mn[l]	(Alpha-D-Mannosyl)2-Beta-D-Mannosyl-N-Acetylglucosamine	Metabolite	max consumption	4.45273e-12	-333.333
m2mn[l]	(Alpha-D-Mannosyl)2-Beta-D-Mannosyl-N-Acetylglucosamine	Metabolite	max production	0	14.2857
m2emgacpail_hs[r]	(Dimannosyl),(Phosphoethanolaminyl)-Mannosyl-Glucosylaminyl-Acylphosphatidylinositol (H6)	Metabolite	max production	-3.23652e-12	333.333
memgacpail_hs[r]	(Mannosyl),(Phosphoethanolaminyl)-Mannosyl-Glucosylaminyl-Acylphosphatidylinositol (B)	Metabolite	max consumption	-933.286	-1000
memgacpail_hs[r]	(Mannosyl),(Phosphoethanolaminyl)-Mannosyl-Glucosylaminyl-Acylphosphatidylinositol (B)	Metabolite	max production	-3.29692e-12	500
em2emgacpail_prot_hs[r]	(Phosphoethanolaminyl-Dimannosyl),(Phosphoethanolaminyl)-Mannosyl-Glucosaminyl-Acylphosphatidylinositol	Metabolite	max consumption	-732.518	-1000
em2emgacpail_prot_hs[r]	(Phosphoethanolaminyl-Dimannosyl),(Phosphoethanolaminyl)-Mannosyl-Glucosaminyl-Acylphosphatidylinositol	Metabolite	max production	-6.64125e-12	333.333
em2emgacpail_hs[r]	(Phosphoethanolaminyl-Dimannosyl),(Phosphoethanolaminyl)-Mannosyl-Glucosaminyl-Acylphosphatidylinositol (H7)	Metabolite	max consumption	-732.518	-1000
em2emgacpail_hs[r]	(Phosphoethanolaminyl-Dimannosyl),(Phosphoethanolaminyl)-Mannosyl-Glucosaminyl-Acylphosphatidylinositol (H7)	Metabolite	max production	-6.64125e-12	333.333
bhb[c]	(R)-3-Hydroxybutyrate	Metabolite	max production	299.506	2000
bhb[e]	(R)-3-Hydroxybutyrate	Metabolite	max production	-700.494	1000
bhb[m]	(R)-3-Hydroxybutyrate	Metabolite	max production	-9.9817e-11	2000
5dpmev[x]	(R)-5-Diphosphomevalonate	Metabolite	max consumption	4.63274e-12	-1000
5dpmev[x]	(R)-5-Diphosphomevalonate	Metabolite	max production	-2.36469e-11	1000
5pmev[x]	(R)-5-Phosphonatomevalonate	Metabolite	max consumption	4.00488e-12	-1000
5pmev[x]	(R)-5-Phosphonatomevalonate	Metabolite	max production	-4.59295e-11	1000
lald_D[c]	(R)-Lactaldehyde	Metabolite	max consumption	-732.518	-1000
lald_D[c]	(R)-Lactaldehyde	Metabolite	max production	-3.9563e-11	1000
lac_D[c]	(R)-Lactate	Metabolite	max production	2000	3000
mmcoa_R[m]	(R)-Methylmalonyl Coenzyme A	Metabolite	max consumption	1.25624e-11	-1000
mmcoa_R[m]	(R)-Methylmalonyl Coenzyme A	Metabolite	max production	-4.02167e-12	920
mev_R[c]	(R)-Mevalonate	Metabolite	max consumption	-308.122	-1666.67
mev_R[c]	(R)-Mevalonate	Metabolite	max production	414.739	1500
mev_R[x]	(R)-Mevalonate	Metabolite	max consumption	-308.122	-1666.67
mev_R[x]	(R)-Mevalonate	Metabolite	max production	414.739	1000
pnto_R[c]	(R)-Pantothenate	Metabolite	max consumption	-1000	-1836.36
pnto_R[e]	(R)-Pantothenate	Metabolite	max consumption	5.22959e-12	-836.364
lgt_S[c]	(R)-S-Lactoylglutathionate	Metabolite	max consumption	-732.518	-1000
lgt_S[c]	(R)-S-Lactoylglutathionate	Metabolite	max production	-4.03588e-11	1000
25aics[c]	(S)-2-[5-Amino-1-(5-Phospho-D-Ribosyl)Imidazole-4-Carboxamido]Succinate	Metabolite	max consumption	-323.902	-1000
25aics[c]	(S)-2-[5-Amino-1-(5-Phospho-D-Ribosyl)Imidazole-4-Carboxamido]Succinate	Metabolite	max production	-3.43903e-12	760
3hbcoa[m]	(S)-3-Hydroxybutanoyl Coenzyme A	Metabolite	max consumption	1.22782e-11	-1000
3hbcoa[m]	(S)-3-Hydroxybutanoyl Coenzyme A	Metabolite	max production	-6.13909e-12	1000
3hddcoa[c]	(S)-3-Hydroxydodecanoyl Coenzyme A	Metabolite	max consumption	1.36993e-11	-1000
3hddcoa[c]	(S)-3-Hydroxydodecanoyl Coenzyme A	Metabolite	max production	-5.85487e-12	907.349
3hddcoa[m]	(S)-3-Hydroxydodecanoyl Coenzyme A	Metabolite	max consumption	1.36993e-11	-1000
3hddcoa[m]	(S)-3-Hydroxydodecanoyl Coenzyme A	Metabolite	max production	-5.85487e-12	907.349
HC01401[m]	(S)-3-Hydroxydodecanoyl-CoA	Metabolite	max consumption	5.85487e-12	-1000
HC01401[m]	(S)-3-Hydroxydodecanoyl-CoA	Metabolite	max production	-1.43245e-11	947.762
3hibutcoa[m]	(S)-3-Hydroxyisobutyryl Coenzyme A	Metabolite	max consumption	1.56888e-11	-1000
3hibutcoa[m]	(S)-3-Hydroxyisobutyryl Coenzyme A	Metabolite	max production	-6.25278e-12	1000
dhor_S[c]	(S)-Dihydroorotate	Metabolite	max consumption	-732.518	-2000
HC01403[m]	(S)-Hydroxydecanoyl-CoA	Metabolite	max consumption	4.83169e-12	-1000
HC01403[m]	(S)-Hydroxydecanoyl-CoA	Metabolite	max production	-1.51488e-11	942.937
mal_L[c]	(S)-Malate	Metabolite	max consumption	-265.125	-2000
mal_L[c]	(S)-Malate	Metabolite	max production	1734.88	2000
mal_L[e]	(S)-Malate	Metabolite	max consumption	734.875	-1000
mal_L[e]	(S)-Malate	Metabolite	max production	734.875	1000
mal_L[m]	(S)-Malate	Metabolite	max production	-4.04725e-11	2000
mmcoa_S[m]	(S)-Methylmalonyl Coenzyme A	Metabolite	max consumption	1.25624e-11	-1000
mmcoa_S[m]	(S)-Methylmalonyl Coenzyme A	Metabolite	max production	-4.02167e-12	920
10fthf[c]	10-Formyltetrahydrofolate	Metabolite	max production	-1.437e-10	1000
10fthf[m]	10-Formyltetrahydrofolate	Metabolite	max production	-1.53705e-10	1000
ocdececrn[c]	11-Octadecenoyl Carnitine	Metabolite	max consumption	2.66454e-12	-1000
ocdececrn[c]	11-Octadecenoyl Carnitine	Metabolite	max production	-1.33014e-11	1000
ocdececrn[m]	11-Octadecenoyl Carnitine	Metabolite	max consumption	2.66454e-12	-1000
ocdececrn[m]	11-Octadecenoyl Carnitine	Metabolite	max production	-1.33014e-11	1000
octd11ecoa[c]	11-Octadecenoyl Coenzyme A	Metabolite	max consumption	2.33413e-12	-1000
octd11ecoa[c]	11-Octadecenoyl Coenzyme A	Metabolite	max production	-4.09273e-12	836.364
octd11ecoa[m]	11-Octadecenoyl Coenzyme A	Metabolite	max consumption	2.45493e-12	-1000
octd11ecoa[m]	11-Octadecenoyl Coenzyme A	Metabolite	max production	-4.49063e-12	836.364
5adtststerone[c]	17Beta-Hydroxy-5Alpha-Androstan-3-One	Metabolite	max production	1551.16	3000
5adtststerone[e]	17Beta-Hydroxy-5Alpha-Androstan-3-One	Metabolite	max production	551.157	1000
5adtststerone[r]	17Beta-Hydroxy-5Alpha-Androstan-3-One	Metabolite	max production	1551.16	2000
lpchol_hs[c]	1-Acyl-Sn-Glycero-3-Phosphocholine	Metabolite	max production	-3.52429e-12	1000
lpchol_hs[e]	1-Acyl-Sn-Glycero-3-Phosphocholine	Metabolite	max production	-3.52429e-12	1000
paf_hs[c]	1-Alkyl 2-Acteylglycerol 3-Phosphocholine	Metabolite	max consumption	-1000	-2000
paf_hs[c]	1-Alkyl 2-Acteylglycerol 3-Phosphocholine	Metabolite	max production	1414.74	2000
paf_hs[e]	1-Alkyl 2-Acteylglycerol 3-Phosphocholine	Metabolite	max consumption	7.77618e-11	-1000
paf_hs[e]	1-Alkyl 2-Acteylglycerol 3-Phosphocholine	Metabolite	max production	414.739	1000
ak2lgchol_hs[c]	1-Alkyl 2-Lysoglycerol 3-Phosphocholine	Metabolite	max consumption	-1414.74	-2000
ak2lgchol_hs[c]	1-Alkyl 2-Lysoglycerol 3-Phosphocholine	Metabolite	max production	1000	2000
ak2lgchol_hs[e]	1-Alkyl 2-Lysoglycerol 3-Phosphocholine	Metabolite	max consumption	-414.739	-1000
ak2lgchol_hs[e]	1-Alkyl 2-Lysoglycerol 3-Phosphocholine	Metabolite	max production	-7.77618e-11	1000
mi1345p[c]	1D-Myo-Inositol 1,3,4,5-Tetrakisphosphate	Metabolite	max consumption	5.45697e-12	-1000
mi1345p[c]	1D-Myo-Inositol 1,3,4,5-Tetrakisphosphate	Metabolite	max production	0	1000
mi134p[c]	1D-Myo-Inositol 1,3,4-Trisphosphate	Metabolite	max consumption	6.59384e-12	-1000
mi134p[c]	1D-Myo-Inositol 1,3,4-Trisphosphate	Metabolite	max production	0	1000
mi13p[c]	1D-Myo-Inositol 1,3-Bisphosphate	Metabolite	max consumption	1.00044e-11	-1000
mi13p[c]	1D-Myo-Inositol 1,3-Bisphosphate	Metabolite	max production	0	1000
mi145p[c]	1D-Myo-Inositol 1,4,5-Trisphosphate	Metabolite	max consumption	6.59384e-12	-1000
mi145p[c]	1D-Myo-Inositol 1,4,5-Trisphosphate	Metabolite	max production	0	1000
mi1p_D[c]	1D-Myo-Inositol 1-Phosphate	Metabolite	max consumption	1.86446e-11	-1000
mi1p_D[c]	1D-Myo-Inositol 1-Phosphate	Metabolite	max production	1000	2000
3mldz[c]	1-Methylimidazole-4-Acetaldehyde	Metabolite	max consumption	-551.157	-1000
3mldz[c]	1-Methylimidazole-4-Acetaldehyde	Metabolite	max production	448.843	1000
pail_hs[c]	1-Phosphatidyl-1D-Myo-Inositol	Metabolite	max consumption	-234.953	-1257.69
pail_hs[c]	1-Phosphatidyl-1D-Myo-Inositol	Metabolite	max production	-4.91696e-12	1000
pail_hs[n]	1-Phosphatidyl-1D-Myo-Inositol	Metabolite	max consumption	-234.953	-1257.69
pail_hs[n]	1-Phosphatidyl-1D-Myo-Inositol	Metabolite	max production	-4.40536e-12	1000
pail4p_hs[c]	1-Phosphatidyl-1D-Myo-Inositol 4-Phosphate	Metabolite	max consumption	0	-1000
pail4p_hs[c]	1-Phosphatidyl-1D-Myo-Inositol 4-Phosphate	Metabolite	max production	-5.40012e-12	1000
pail5p_hs[n]	1-Phosphatidyl-1D-Myo-Inositol 5-Phosphate	Metabolite	max consumption	-108.152	-1195.65
pail5p_hs[n]	1-Phosphatidyl-1D-Myo-Inositol 5-Phosphate	Metabolite	max production	-5.79803e-12	1000
1pipdn2c[x]	1-Piperideine-2-Carboxylate	Metabolite	max consumption	4.3201e-12	-1000
1pipdn2c[x]	1-Piperideine-2-Carboxylate	Metabolite	max production	-5.28644e-12	1000
thp2c[c]	1-Piperideine-6-Carboxylate	Metabolite	max consumption	1.12124e-11	-1000
thp2c[c]	1-Piperideine-6-Carboxylate	Metabolite	max production	-2.95586e-12	958.333
thp2c[x]	1-Piperideine-6-Carboxylate	Metabolite	max consumption	1.12124e-11	-1000
thp2c[x]	1-Piperideine-6-Carboxylate	Metabolite	max production	-2.95586e-12	958.333
CE1944[c]	1-Pyrroline	Metabolite	max consumption	-102.313	-1000
CE1944[c]	1-Pyrroline	Metabolite	max production	897.687	2000
1pyr5c[m]	1-Pyrroline-5-Carboxylate	Metabolite	max consumption	-808.618	-2000
1pyr5c[m]	1-Pyrroline-5-Carboxylate	Metabolite	max production	-8.16271e-11	1000
fpram[c]	2-(Formamido)-N1-(5-Phospho-D-Ribosyl)Acetamidine	Metabolite	max consumption	1.46088e-11	-1000
fpram[c]	2-(Formamido)-N1-(5-Phospho-D-Ribosyl)Acetamidine	Metabolite	max production	-6.42331e-12	1000
20ahchsterol[m]	20-Hydroxycholesterol	Metabolite	max production	-3.80851e-12	1000
xol7a[r]	20-Hydroxycholesterol	Metabolite	max consumption	9.09495e-13	-766.667
xol7a[r]	20-Hydroxycholesterol	Metabolite	max production	-4.22062e-12	1000
xol27oh[m]	27-Hydroxycholesterol	Metabolite	max production	-3.80851e-12	1000
HC01496[m]	2-Amino-3-Oxoadipate	Metabolite	max consumption	3.88809e-11	-1000
HC01496[m]	2-Amino-3-Oxoadipate	Metabolite	max production	-4.10409e-11	2000
2dpmhobq[m]	2-Decaprenyl-5-Hydroxy-6-Methoxy-3-Methyl-1,4-Benzoquinone	Metabolite	max consumption	1.65983e-11	-1000
2dpmhobq[m]	2-Decaprenyl-5-Hydroxy-6-Methoxy-3-Methyl-1,4-Benzoquinone	Metabolite	max production	-4.36984e-13	66.6667
2dp6mobq[m]	2-Decaprenyl-6-Methoxy-1,4-Benzoquinone	Metabolite	max consumption	2.72848e-12	-1000
2dp6mobq[m]	2-Decaprenyl-6-Methoxy-1,4-Benzoquinone	Metabolite	max production	-4.66116e-13	66.6667
2dp6mobq_me[m]	2-Decaprenyl-6-Methoxy-3-Methyl-1,4-Benzoquinone	Metabolite	max consumption	3.18323e-12	-1000
2dp6mobq_me[m]	2-Decaprenyl-6-Methoxy-3-Methyl-1,4-Benzoquinone	Metabolite	max production	-5.19711e-13	66.6667
2dp6mep[m]	2-Decaprenyl-6-Methoxyphenol	Metabolite	max consumption	1.59162e-12	-500
2dp6mep[m]	2-Decaprenyl-6-Methoxyphenol	Metabolite	max production	-6.35936e-13	66.6667
2dr1p[c]	2-Deoxy-D-Ribose 1-Phosphate	Metabolite	max consumption	2.467e-11	-3960
2dr5p[c]	2-Deoxy-D-Ribose 5-Phosphate	Metabolite	max consumption	2.31921e-11	-2000
2hb[c]	2-Hydroxybutyrate	Metabolite	max consumption	-952.699	-2000
2hb[c]	2-Hydroxybutyrate	Metabolite	max production	1047.3	2000
2hb[e]	2-Hydroxybutyrate	Metabolite	max consumption	47.3014	-1000
2hb[e]	2-Hydroxybutyrate	Metabolite	max production	47.3014	1000
2mop[m]	2-Methyl-3-Oxopropanoate	Metabolite	max production	-1.44382e-11	1000
2maacoa[m]	2-Methylacetoacetyl Coenzyme A	Metabolite	max consumption	1.29603e-11	-1000
2maacoa[m]	2-Methylacetoacetyl Coenzyme A	Metabolite	max production	-5.68434e-12	1000
2mbcoa[m]	2-Methylbutanoyl Coenzyme A	Metabolite	max consumption	7.47491e-12	-1000
2mbcoa[m]	2-Methylbutanoyl Coenzyme A	Metabolite	max production	-7.75913e-12	1000
2mb2coa[m]	2-Methylcrotonoyl Coenzyme A	Metabolite	max consumption	1.08855e-11	-1000
2mb2coa[m]	2-Methylcrotonoyl Coenzyme A	Metabolite	max production	-5.91172e-12	1000
2mp2coa[m]	2-Methylprop-2-Enoyl Coenzyme A	Metabolite	max consumption	1.45519e-11	-1000
2mp2coa[m]	2-Methylprop-2-Enoyl Coenzyme A	Metabolite	max production	-3.62377e-12	1000
2oxoadp[c]	2-Oxoadipate	Metabolite	max consumption	1.11413e-11	-1000
2oxoadp[c]	2-Oxoadipate	Metabolite	max production	-3.29692e-12	958.333
2oxoadp[m]	2-Oxoadipate	Metabolite	max consumption	1.47793e-11	-1000
2oxoadp[m]	2-Oxoadipate	Metabolite	max production	-2.95586e-12	958.333
2obut[c]	2-Oxobutanoate	Metabolite	max consumption	-952.699	-2000
2obut[c]	2-Oxobutanoate	Metabolite	max production	1047.3	2000
2obut[m]	2-Oxobutanoate	Metabolite	max consumption	8.43556e-11	-2000
2obut[m]	2-Oxobutanoate	Metabolite	max production	474.352	1000
HC00591[c]	2-Oxoglutaramate	Metabolite	max consumption	1.60298e-11	-1000
HC00591[c]	2-Oxoglutaramate	Metabolite	max production	0	1000
HC00591[m]	2-Oxoglutaramate	Metabolite	max production	-7.66249e-11	1000
akg[c]	2-Oxoglutarate	Metabolite	max consumption	-299.506	-8000
akg[c]	2-Oxoglutarate	Metabolite	max production	2645.85	7000
akg[e]	2-Oxoglutarate	Metabolite	max consumption	700.494	-1000
akg[m]	2-Oxoglutarate	Metabolite	max consumption	-5010.45	-5925.93
akg[m]	2-Oxoglutarate	Metabolite	max production	-4.24052e-11	5933.33
peamn[c]	2-Phenylethanaminium	Metabolite	max consumption	-466.102	-1000
peamn[c]	2-Phenylethanaminium	Metabolite	max production	-8.02629e-11	1000
34hpl[m]	3-(4-Hydroxyphenyl)Lactate	Metabolite	max consumption	6.82121e-13	-66.6667
34hpl[m]	3-(4-Hydroxyphenyl)Lactate	Metabolite	max production	-8.00355e-11	1000
34hpp[m]	3-(4-Hydroxyphenyl)Pyruvate	Metabolite	max consumption	3.80851e-13	-66.6667
34hpp[m]	3-(4-Hydroxyphenyl)Pyruvate	Metabolite	max production	-7.77618e-11	1000
CE2417[m]	3(S)-Hydroxy-5Z,8Z-Tetradecadienoyl Coenzyme A	Metabolite	max consumption	3.63798e-12	-1000
CE2417[m]	3(S)-Hydroxy-5Z,8Z-Tetradecadienoyl Coenzyme A	Metabolite	max production	129.561	972.727
camp[c]	3,5-Cyclic Adenosine Monophosphate	Metabolite	max consumption	2.251e-11	-1000
camp[c]	3,5-Cyclic Adenosine Monophosphate	Metabolite	max production	-2.6489e-11	1000
35cgmp[c]	3,5-Cyclic Guanosine Monophosphate	Metabolite	max consumption	1.44382e-11	-1000
35cgmp[c]	3,5-Cyclic Guanosine Monophosphate	Metabolite	max production	0	1000
cholcoaone[x]	3A,7A,12A-Trihydroxy-5B-24-Oxocholestanoyl Coenzyme A	Metabolite	max consumption	1.31877e-11	-1000
cholcoaone[x]	3A,7A,12A-Trihydroxy-5B-24-Oxocholestanoyl Coenzyme A	Metabolite	max production	-5.68434e-13	500
cholcoads[x]	3Alpha,7Alpha,12Alpha-Trihydroxy-5Beta-Cholest-24-Enoyl Coenzyme A	Metabolite	max consumption	2.95586e-12	-1000
cholcoads[x]	3Alpha,7Alpha,12Alpha-Trihydroxy-5Beta-Cholest-24-Enoyl Coenzyme A	Metabolite	max production	-9.37916e-13	500
CE4872[m]	3Alpha,7Alpha,12Alpha-Trihydroxy-5Beta-Cholestan-27-Al	Metabolite	max consumption	2.04636e-12	-766.667
CE4872[m]	3Alpha,7Alpha,12Alpha-Trihydroxy-5Beta-Cholestan-27-Al	Metabolite	max production	-1.25056e-12	500
thcholstoic[m]	3Alpha,7Alpha,12Alpha-Trihydroxy-5Beta-Cholestanoate	Metabolite	max consumption	1.93268e-12	-766.667
thcholstoic[m]	3Alpha,7Alpha,12Alpha-Trihydroxy-5Beta-Cholestanoate	Metabolite	max production	-1.39622e-12	500
thcholstoic[x]	3Alpha,7Alpha,12Alpha-Trihydroxy-5Beta-Cholestanoate	Metabolite	max consumption	2.04636e-12	-766.667
thcholstoic[x]	3Alpha,7Alpha,12Alpha-Trihydroxy-5Beta-Cholestanoate	Metabolite	max production	-1.26477e-12	500
3dpdhb[m]	3-Decaprenyl-4,5-Dihdydroxybenzoate	Metabolite	max consumption	1.47793e-12	-500
3dpdhb[m]	3-Decaprenyl-4,5-Dihdydroxybenzoate	Metabolite	max production	-6.74001e-13	66.6667
3dpdhb_me[m]	3-Decaprenyl-4-Hydroxy-5-Methoxybenzoate	Metabolite	max consumption	1.53477e-12	-500
3dpdhb_me[m]	3-Decaprenyl-4-Hydroxy-5-Methoxybenzoate	Metabolite	max production	-5.68434e-13	66.6667
3dphb[m]	3-Decaprenyl-4-Hydroxybenzoate	Metabolite	max consumption	9.66338e-13	-333.333
3dphb[m]	3-Decaprenyl-4-Hydroxybenzoate	Metabolite	max production	-8.18139e-13	66.6667
3dhguln[c]	3-Dehydro-L-Gulonate	Metabolite	max consumption	7.71365e-11	-1000
3dhguln[c]	3-Dehydro-L-Gulonate	Metabolite	max production	1144.55	1857.14
3tetd7ecoa[c]	3-Hydroxy Tetradecenoyl-7 Coenzyme A	Metabolite	max consumption	1.27898e-11	-1000
3tetd7ecoa[c]	3-Hydroxy Tetradecenoyl-7 Coenzyme A	Metabolite	max production	-1.9611e-12	827.665
3tetd7ecoa[m]	3-Hydroxy Tetradecenoyl-7 Coenzyme A	Metabolite	max consumption	1.27898e-11	-1000
3tetd7ecoa[m]	3-Hydroxy Tetradecenoyl-7 Coenzyme A	Metabolite	max production	-1.9611e-12	827.665
3tetd7ecoacrn[c]	3-Hydroxy Tetradecenoyl-7-Carnitine	Metabolite	max production	-1.98952e-12	1000
3tetd7ecoacrn[e]	3-Hydroxy Tetradecenoyl-7-Carnitine	Metabolite	max production	-2.16005e-12	1000
3hmp[m]	3-Hydroxy-2-Methylpropanoate	Metabolite	max production	-1.47793e-11	1000
3ddcrn[c]	3-Hydroxydodecanoylcarnitine	Metabolite	max consumption	-551.157	-1000
3ddcrn[c]	3-Hydroxydodecanoylcarnitine	Metabolite	max production	448.843	1000
3ddcrn[e]	3-Hydroxydodecanoylcarnitine	Metabolite	max consumption	448.843	0
3ddcrn[e]	3-Hydroxydodecanoylcarnitine	Metabolite	max production	448.843	1000
CE2247[c]	3-Hydroxyeicosanoyl Coenzyme A	Metabolite	max consumption	2.42892e-10	-749.42
CE2247[c]	3-Hydroxyeicosanoyl Coenzyme A	Metabolite	max production	-3.58114e-12	836.364
HC01223[m]	3-Hydroxyisobutyryl Coenzyme A	Metabolite	max consumption	1.52909e-11	-1000
HC01223[m]	3-Hydroxyisobutyryl Coenzyme A	Metabolite	max production	-3.95062e-12	1000
hLkynr[c]	3-Hydroxy-L-Kynurenine	Metabolite	max production	299.506	2000
3hpcoa[m]	3-Hydroxypropanoyl Coenzyme A	Metabolite	max consumption	1.39835e-11	-1000
3hpcoa[m]	3-Hydroxypropanoyl Coenzyme A	Metabolite	max production	-3.97904e-12	1000
3hpp[m]	3-Hydroxypropionate	Metabolite	max consumption	-551.157	-1000
3hpp[m]	3-Hydroxypropionate	Metabolite	max production	-2.0691e-11	1000
hpyr[c]	3-Hydroxypyruvate	Metabolite	max consumption	3.63798e-12	-1000
hpyr[c]	3-Hydroxypyruvate	Metabolite	max production	448.843	1000
mercplac[c]	3-Mercaptolactate	Metabolite	max consumption	-1299.51	-2000
mercppyr[c]	3-Mercaptopyruvate	Metabolite	max consumption	-1299.51	-3000
3mob[c]	3-Methyl-2-Oxobutanoate	Metabolite	max consumption	-2000	-3000
3mob[c]	3-Methyl-2-Oxobutanoate	Metabolite	max production	238.552	2000
3mob[e]	3-Methyl-2-Oxobutanoate	Metabolite	max production	-761.448	1000
3mob[m]	3-Methyl-2-Oxobutanoate	Metabolite	max consumption	-1250	-2000
3mob[m]	3-Methyl-2-Oxobutanoate	Metabolite	max production	-8.98126e-11	2000
3mop[c]	3-Methyl-2-Oxopentanoate	Metabolite	max production	238.552	1000
3mop[e]	3-Methyl-2-Oxopentanoate	Metabolite	max production	-761.448	0
3mop[m]	3-Methyl-2-Oxopentanoate	Metabolite	max consumption	-1176.47	-2000
3mop[m]	3-Methyl-2-Oxopentanoate	Metabolite	max production	-7.75344e-11	2000
3mlda[c]	3-Methylimidazoleacetic Acid	Metabolite	max consumption	-551.157	-1000
3mlda[c]	3-Methylimidazoleacetic Acid	Metabolite	max production	1448.84	2000
3mlda[e]	3-Methylimidazoleacetic Acid	Metabolite	max consumption	448.843	0
3mlda[e]	3-Methylimidazoleacetic Acid	Metabolite	max production	448.843	1000
CE2424[m]	3-Oxo-Cis,Cis-5,8-Tetradecadienoyl Coenzyme A	Metabolite	max consumption	3.99325e-12	-1000
CE2424[m]	3-Oxo-Cis,Cis-5,8-Tetradecadienoyl Coenzyme A	Metabolite	max production	129.561	972.727
CE2422[m]	3-Oxo-Cis,Cis-7,10-Hexadecadienoyl Coenzyme A	Metabolite	max consumption	2.04636e-12	-1000
CE2422[m]	3-Oxo-Cis,Cis-7,10-Hexadecadienoyl Coenzyme A	Metabolite	max production	129.561	972.727
CE4792[m]	3-Oxo-Cis-8-Tetradecenoyl Coenzyme A	Metabolite	max consumption	3.78009e-12	-1000
CE4792[m]	3-Oxo-Cis-8-Tetradecenoyl Coenzyme A	Metabolite	max production	129.561	972.727
3odcoa[m]	3-Oxodecanoyl Coenzyme A	Metabolite	max consumption	5.52447e-12	-1000
3odcoa[m]	3-Oxodecanoyl Coenzyme A	Metabolite	max production	-1.53761e-11	944.129
3oddcoa[m]	3-Oxododecanoyl Coenzyme A	Metabolite	max consumption	5.28644e-12	-1000
3oddcoa[m]	3-Oxododecanoyl Coenzyme A	Metabolite	max production	-1.71667e-11	949.638
CE2251[c]	3-Oxoeicosanoyl Coenzyme A	Metabolite	max consumption	2.44881e-10	-749.42
[truncated: 1,707 more rows]
