# Supplementary material for: Integrated genomic-metabolic classification of acute myeloid leukemia defines a subgroup with NPM1 and cohesin/DNA damage mutations
Source: Leukemia. 2021 Jun 30;35(10):2813–26. doi: 10.1038/s41375-021-01318-x (PMC8478658; doi:10.1038/s41375-021-01318-x)
Supplement: Supplementary file 11 — Table S16 [file 41375_2021_1318_MOESM11_ESM.xlsx]

## Sheet: S16-NPM1-cohesin-mut specific
Table S16. NPM1/cohesin-mut-specific metabolite and reactions perturbations.
Object ID	Long Name	Object type	Disrupted Function	Value with genetic perturbation	Baseline Value
m2emgacpail_hs[r]	(Dimannosyl),(Phosphoethanolaminyl)-Mannosyl-Glucosylaminyl-Acylphosphatidylinositol (H6)	Metabolite	max_consumption	-297.619	-1000
m2emgacpail_hs[r]	(Dimannosyl),(Phosphoethanolaminyl)-Mannosyl-Glucosylaminyl-Acylphosphatidylinositol (H6)	Metabolite	max_consumption	-297.619	-1000
m2gacpail_hs[r]	Dimannosyl-Glucosaminyl-Acylphosphatidylinositol (H3)	Metabolite	max_consumption	-148.81	-500
m2gacpail_hs[r]	Dimannosyl-Glucosaminyl-Acylphosphatidylinositol (H3)	Metabolite	max_consumption	-148.81	-500
gacpail_hs[c]	Glucosaminyl-Acylphosphatidylinositol	Metabolite	max_consumption	-138.624	-333.333
gacpail_hs[r]	Glucosaminyl-Acylphosphatidylinositol	Metabolite	max_consumption	-138.624	-333.333
gacpail_hs[c]	Glucosaminyl-Acylphosphatidylinositol	Metabolite	max_consumption	-138.624	-333.333
gacpail_hs[r]	Glucosaminyl-Acylphosphatidylinositol	Metabolite	max_consumption	-138.624	-333.333
itp[e]	Iinosine-5'-Triphosphate	Metabolite	max_consumption	0	-1000
itp[e]	Iinosine-5'-Triphosphate	Metabolite	max_production	0	1000
itp[e]	Iinosine-5'-Triphosphate	Metabolite	max_consumption	0	-1000
idp[e]	Inosine-5'-Diphosphate	Metabolite	max_consumption	0	-1000
idp[e]	Inosine-5'-Diphosphate	Metabolite	max_production	0	1000
idp[e]	Inosine-5'-Diphosphate	Metabolite	max_consumption	0	-1000
fe3[e]	Iron (Fe3+)	Metabolite	max_consumption	1.81899e-12	-1000
fe3[e]	Iron (Fe3+)	Metabolite	max_consumption	1.81899e-12	-1000
leuktrD4[e]	Leukotriene D4	Metabolite	max_production	647.619	1000
leuktrD4[c]	Leukotriene D4	Metabolite	max_production	1647.62	2000
leuktrF4[e]	Leukotriene F4	Metabolite	max_consumption	-647.619	-1000
leuktrF4[c]	Leukotriene F4	Metabolite	max_consumption	-1647.62	-2000
leuktrF4[e]	Leukotriene F4	Metabolite	max_consumption	-647.619	-1000
leuktrF4[c]	Leukotriene F4	Metabolite	max_consumption	-1647.62	-2000
ncam[e]	Nicotinamide	Metabolite	max_production	357.143	1000
ncam[c]	Nicotinamide	Metabolite	max_production	357.143	1000
nac[e]	Nicotinate	Metabolite	max_consumption	642.857	0
nac[c]	Nicotinate	Metabolite	max_consumption	-357.143	-1000
nac[e]	Nicotinate	Metabolite	max_consumption	642.857	0
nac[c]	Nicotinate	Metabolite	max_consumption	-357.143	-1000
spc_hs[e]	Sphingosylphosphorylcholine	Metabolite	max_production	-174.603	0
spc_hs[c]	Sphingosylphosphorylcholine	Metabolite	max_production	825.397	1000
ACONTm	Aconitate hydratase	Reaction	min_flux	-706.349	-1000
ALDD2xm	aldehyde dehydrogenase (acetylaldehyde, NAD), mitochondrial	Reaction	min_flux	293.651	0
ATPtm	ADP/ATP transporter, mitochondrial	Reaction	min_flux	526.984	0
DNDPt32m	dGDP transport via ATP antiport	Reaction	min_flux	526.984	0
EX_fe3_LPAREN_e_RPAREN_	Fe3+ exchange	Reaction	min_flux	1.81899e-12	-1000
EX_idp_LPAREN_e_RPAREN_	IDP exchange	Reaction	min_flux	0	-1000
EX_leuktrF4_LPAREN_e_RPAREN_	leukotriene F4 exchange	Reaction	min_flux	-647.619	-1000
EX_nac_LPAREN_e_RPAREN_	Nicotinate exchange	Reaction	min_flux	642.857	0
EX_o2_LPAREN_e_RPAREN_	exchange reaction for oxugen	Reaction	min_flux	-250	-1000
ICDHyrm	Isocitrate dehydrogenase (NADP+)	Reaction	min_flux	293.651	-1000
NCAMUP	Nicotinamide acid uptake	Reaction	min_flux	642.857	0
NDPK6m	nucleoside-diphosphate kinase (ATP:dUDP), mitochondrial	Reaction	min_flux	-473.016	-1000
NH4t3r	ammonia transport via proton antiport	Reaction	min_flux	1.13687e-13	-1000
RNMK	ribosylnicotinamide kinase	Reaction	min_flux	642.857	0
SMPD4	sphingomyelinase	Reaction	min_flux	174.603	0
SPHK21c	sphingosine kinase 2	Reaction	min_flux	174.603	0
EX_itp_LPAREN_e_RPAREN_	Exchange of ITP(3-)	Reaction	min_flux	0	-1000
EX_spmd_LPAREN_e_RPAREN_	Exchange of spermidine(3+)	Reaction	min_flux	0	-1000
r0016	Fe(II):oxygen oxidoreductase Porphyrin and chlorophyll metabolism EC:1.16.3.1	Reaction	min_flux	0	-500
r0181	ITP diphosphohydrolase Purine metabolism EC:3.6.1.5	Reaction	min_flux	0	-1000
r0317	citrate hydro-lyase Citrate cycle (TCA cycle) / Glyoxylate and dicarboxylate metabolism EC:4.2.1.4	Reaction	min_flux	-706.349	-1000
r0391	Nicotinate D-ribonucleotide:pyrophosphate phosphoribosyltransferase Nicotinate and nicotinamide metabolism EC:2.4.2.11	Reaction	min_flux	642.857	0
r0527	Nicotinamide-D-ribonucleotide amidohydrolase Nicotinate and nicotinamide metabolism EC:3.5.1.42	Reaction	min_flux	642.857	0
r0688	3alpha,7alpha-Dihydroxy-5beta-cholestan-26-al:NAD+ oxidoreductase Bile acid biosynthesis EC:1.2.1.3	Reaction	min_flux	0	-1000
RE1807C	RE1807	Reaction	min_flux	0	-1000
NACDe	release of nicotinate at the basolateral surface	Reaction	min_flux	642.857	0
ACALDtm	acetaldehyde mitochondrial diffusion	Reaction	max_flux	-293.651	0
COAtm	CoA transporter	Reaction	max_flux	557.937	1000
DNDPt21m	dTDP transport via ADP antiport	Reaction	max_flux	473.016	1000
DNDPt30m	dCDP transport via ADP antiport	Reaction	max_flux	473.016	1000
DNDPt37m	dUTP transport via dTDP antiport	Reaction	max_flux	473.016	1000
EX_acac_LPAREN_e_RPAREN_	Acetoacetate exchange	Reaction	max_flux	-1.81899e-12	1000
EX_fe2_LPAREN_e_RPAREN_	EX_fe2(u)	Reaction	max_flux	-7.27596e-12	1000
EX_h2o2_LPAREN_e_RPAREN_	Hydrogen peroxide exchange	Reaction	max_flux	-94.4444	1000
EX_idp_LPAREN_e_RPAREN_	IDP exchange	Reaction	max_flux	0	1000
EX_leuktrD4_LPAREN_e_RPAREN_	leukotriene D4 exchange	Reaction	max_flux	647.619	1000
EX_ncam_LPAREN_e_RPAREN_	Nicotinamide exchange	Reaction	max_flux	357.143	1000
EX_spc_hs_LPAREN_e_RPAREN_	sphingosylphosphorylcholine (homo sapiens) exchange	Reaction	max_flux	-174.603	0
H2O2t	hydrogen peroxide transport via diffusion	Reaction	max_flux	250	1000
KCC2t	K+-Cl- cotransporter (NH4+)	Reaction	max_flux	-6.82121e-13	1000
NDPK6	Nucleoside-diphosphate kinase (ATP:dUDP)	Reaction	max_flux	473.016	1000
PNP	purine-nucleoside phosphorylase	Reaction	max_flux	-642.857	0
SPC_HSt	sphingosylphosphorylcholine transport (diffusion)	Reaction	max_flux	-174.603	0
EX_itp_LPAREN_e_RPAREN_	Exchange of ITP(3-)	Reaction	max_flux	0	1000
r0181	ITP diphosphohydrolase Purine metabolism EC:3.6.1.5	Reaction	max_flux	0	1000
r0426	isocitrate hydro-lyase Citrate cycle (TCA cycle) / Glyoxylate and dicarboxylate metabolism EC:4.2.1.3	Reaction	max_flux	706.349	1000
r0688	3alpha,7alpha-Dihydroxy-5beta-cholestan-26-al:NAD+ oxidoreductase Bile acid biosynthesis EC:1.2.1.3	Reaction	max_flux	0	1000
RE1807C	RE1807	Reaction	max_flux	0	1000
